# Supplementary material for: Arthroplasty implants and materials: Cost awareness and value perception
Source: PLoS One. 2021 Jul 26;16(7):e0255061. doi: 10.1371/journal.pone.0255061 (PMC8312923; doi:10.1371/journal.pone.0255061)
Supplement: S1 Data — (XLSX) [file pone.0255061.s001.xlsx]

## Sheet: Sheet0
Progress	Duration (in seconds)	Finished	Q1a	Q1b	Q1c	Q2a	Q2b	Q2c	Q3a	Q3b	Q3c	Q4a	Q4b	Q4c	Q5a	Q5b	Q5c	Q6a	Q6b	Q6c	Q7a	Q7b	Q7c	Q8a	Q8b	Q8c	Q9a	Q9b	Q9c	Q10a	Q10b	Q10c	Q11	Q12	Q13	Q14a	Q14b
Progress	Duration (in seconds)	Finished	Disposable Cement Gun (disposable plastic canister not metal gun) Disposable Cement Bowl Which one of these items do you think costs more? (select an option)	What do you think the cost difference between these items is? (please enter the cost difference in whole US Dollars; for example, please enter 500, NOT $500 or Five Hundred)	Which of these items do you think has higher “clinical value?” (select an option)	One packet of antibiotic cement ​ One packet of plain cement Which one of these items do you think costs more? (select an option)	What do you think the cost difference between these items is? (please enter the cost difference in whole US Dollars; for example, please enter 500, NOT $500 or Five Hundred)	Which of these items do you think has higher “clinical value?” (select an option)	Aquacel (silver impregnated) dressing Island dressing Which one of these items do you think costs more? (select an option)	What do you think the cost difference between these items is? (please enter the cost difference in whole US Dollars; for example, please enter 500, NOT $500 or Five Hundred)	Which of these items do you think has higher “clinical value?” (select an option)	Cerclage cable Cerclage wire Which one of these items do you think costs more? (select an option)	What do you think the cost difference between these items is? (please enter the cost difference in whole US Dollars; for example, please enter 500, NOT $500 or Five Hundred)	Which of these items do you think has higher “clinical value?” (select an option)	Bipolar head for hip hemiarthroplasty ​ Unipolar head for hip hemiarthroplasty Which one of these items do you think costs more? (select an option)	What do you think the cost difference between these items is? (please enter the cost difference in whole US Dollars; for example, please enter 500, NOT $500 or Five Hundred)	Which of these items do you think has higher “clinical value?” (select an option)	Oxinium femur cruciate retaining component in total knee arthroplasty Cobalt-chrome femur cruciate-retaining component in total knee arthroplasty ​ Which one of these items do you think costs more? (select an option)	What do you think the cost difference between these items is? (please enter the cost difference in whole US Dollars; for example, please enter 500, NOT $500 or Five Hundred)	Which of these items do you think has higher “clinical value?” (select an option)	Polyethylene total knee component, cross-linked with vitamin E ​ Polyethylene total knee component, cross-linked without vitamin E Which one of these items do you think costs more? (select an option)	What do you think the cost difference between these items is? (please enter the cost difference in whole US Dollars; for example, please enter 500, NOT $500 or Five Hundred)	Which of these items do you think has higher “clinical value?” (select an option)	32 mm Cobalt-chrome femoral head for total hip arthroplasty ​ 32 mm Delta ceramic femoral head for total hip arthroplasty Which one of these items do you think costs more? (select an option)	What do you think the cost difference between these items is? (please enter the cost difference in whole US Dollars; for example, please enter 500, NOT $500 or Five Hundred)	Which of these items do you think has higher “clinical value?” (select an option)	Mobile bearing unicompartmental knee arthroplasty Fixed bearing unicompartmental knee arthroplasty ​ Which one of these items do you think costs more? (select an option)	What do you think the cost difference between these items is? (please enter the cost difference in whole US Dollars; for example, please enter 500, NOT $500 or Five Hundred)	Which of these items do you think has higher “clinical value?” (select an option)	Standard bovie (disposable hand-piece and associated wires/tubing) Suction evacuator bovie (disposable hand-piece and associated wires/tubing) Which one of these items do you think costs more? (select an option)	What do you think the cost difference between these items is? (please enter the cost difference in whole US Dollars; for example, please enter 500, NOT $500 or Five Hundred)	Which of these items do you think has higher “clinical value?” (select an option)	Please select your level of training or clinical role.	Assuming that there were similar clinical outcomes between matched pairs of arthroplasty implants/devices as shown in each of the examples in this study, (and you were aware of the actual cost differences between the devices), would you consider using the less expensive device for a given case?	If there were two product options for the same arthroplasty purpose, with no known difference in short-term clinical outcomes (2 years), what are the most important factor(s) that drive your current decision making for product selection? Please mark your top 3.	Assuming that there were similar clinical outcomes between matched pairs of arthroplasty implants/devices as shown in each of the examples in this study, (and you were aware of the actual cost differences between the devices), would you consider suggesting that an attending surgeon consider use of the less expensive device for a given case?	If no, why not?
100	607	True	Disposable Cement Gun	200	Disposable Cement Gun	One packet of antibiotic cement	250	One packet of plain cement	Aquacel (silver impregnated) dressing	25	Aquacel (silver impregnated) dressing	Cerclage cable	250	Cerclage cable	Bipolar head for hip hemiarthroplasty	400	Bipolar head for hip hemiarthroplasty	Oxinium femur cruciate-retaining component in total knee arthroplasty	500	Oxinium femur cruciate-retaining component in total knee arthroplasty	Polyethylene total knee component, cross-linked with vitamin E	250	Polyethylene total knee component, cross-linked without vitamin E	32 mm Delta ceramic femoral head for total hip arthroplasty	300	32 mm Delta ceramic femoral head for total hip arthroplasty	Mobile bearing unicompartmental knee arthroplasty	1000	Fixed bearing unicompartmental knee arthroplasty	Suction evacuator bovie	100	Suction evacuator bovie	Arthroplasty Attending	Yes	Relationship with Vendor Representative,Promise of Improved Mid and Longer-term Outcomes (e.g. 5, 10+ Years),Familiarity with Company Portfolio
100	314	True	Disposable Cement Gun	100	Disposable Cement Bowl	One packet of antibiotic cement	40	One packet of plain cement	Aquacel (silver impregnated) dressing	100	Aquacel (silver impregnated) dressing	Cerclage cable	500	Cerclage cable	Bipolar head for hip hemiarthroplasty	1200	Unipolar head for hip hemiarthroplasty	Oxinium femur cruciate-retaining component in total knee arthroplasty	1000	Cobalt-chrome femur cruciate-retaining component in total knee arthroplasty	Polyethylene total knee component, cross-linked with vitamin E	250	Polyethylene total knee component, cross-linked without vitamin E	32 mm Delta ceramic femoral head for total hip arthroplasty	600	32 mm Delta ceramic femoral head for total hip arthroplasty	Mobile bearing unicompartmental knee arthroplasty	3000	Fixed bearing unicompartmental knee arthroplasty	Suction evacuator bovie	500	Standard bovie	PGY-3			Yes
100	294	True	Disposable Cement Gun	100	Disposable Cement Bowl	One packet of antibiotic cement	300	One packet of antibiotic cement	Aquacel (silver impregnated) dressing	200	Aquacel (silver impregnated) dressing	Cerclage cable	75	Cerclage wire	Bipolar head for hip hemiarthroplasty	750	Bipolar head for hip hemiarthroplasty	Oxinium femur cruciate-retaining component in total knee arthroplasty	1200	Oxinium femur cruciate-retaining component in total knee arthroplasty	Polyethylene total knee component, cross-linked with vitamin E	500	Polyethylene total knee component, cross-linked without vitamin E	32 mm Cobalt-chrome femoral head for total hip arthroplasty	350	32 mm Delta ceramic femoral head for total hip arthroplasty	Mobile bearing unicompartmental knee arthroplasty	500	Fixed bearing unicompartmental knee arthroplasty	Suction evacuator bovie	300	Suction evacuator bovie	PA/APRN			Yes
100	379	True	Disposable Cement Gun	1000	Disposable Cement Gun	One packet of antibiotic cement	200	One packet of antibiotic cement	Island dressing	200	Aquacel (silver impregnated) dressing	Cerclage cable	500	Cerclage cable	Bipolar head for hip hemiarthroplasty	1500	Unipolar head for hip hemiarthroplasty	Oxinium femur cruciate-retaining component in total knee arthroplasty	2000	Cobalt-chrome femur cruciate-retaining component in total knee arthroplasty	Polyethylene total knee component, cross-linked with vitamin E	500	Polyethylene total knee component, cross-linked without vitamin E	32 mm Delta ceramic femoral head for total hip arthroplasty	2000	32 mm Cobalt-chrome femoral head for total hip arthroplasty	Mobile bearing unicompartmental knee arthroplasty	2000	Fixed bearing unicompartmental knee arthroplasty	Suction evacuator bovie	1500	Suction evacuator bovie	Non-Arthroplasty Attending
100	360	True	Disposable Cement Bowl	200	Disposable Cement Gun	One packet of antibiotic cement	100	One packet of plain cement	Aquacel (silver impregnated) dressing	50	Aquacel (silver impregnated) dressing	Cerclage cable	300	Cerclage cable	Bipolar head for hip hemiarthroplasty	300	Unipolar head for hip hemiarthroplasty	Oxinium femur cruciate-retaining component in total knee arthroplasty	400	Oxinium femur cruciate-retaining component in total knee arthroplasty	Polyethylene total knee component, cross-linked with vitamin E	100	Polyethylene total knee component, cross-linked without vitamin E	32 mm Delta ceramic femoral head for total hip arthroplasty	300	32 mm Cobalt-chrome femoral head for total hip arthroplasty	Mobile bearing unicompartmental knee arthroplasty	500	Fixed bearing unicompartmental knee arthroplasty	Suction evacuator bovie	200	Suction evacuator bovie	Non-Arthroplasty Attending
100	200	True	Disposable Cement Bowl	200	Disposable Cement Bowl	One packet of antibiotic cement	400	One packet of antibiotic cement	Aquacel (silver impregnated) dressing	20	Aquacel (silver impregnated) dressing	Cerclage cable	100	Cerclage cable	Bipolar head for hip hemiarthroplasty	150	Unipolar head for hip hemiarthroplasty	Oxinium femur cruciate-retaining component in total knee arthroplasty	250	Oxinium femur cruciate-retaining component in total knee arthroplasty	Polyethylene total knee component, cross-linked with vitamin E	200	Polyethylene total knee component, cross-linked with vitamin E	32 mm Delta ceramic femoral head for total hip arthroplasty	200	32 mm Delta ceramic femoral head for total hip arthroplasty	Fixed bearing unicompartmental knee arthroplasty	300	Mobile bearing unicompartmental knee arthroplasty	Suction evacuator bovie	60	Standard bovie	Arthroplasty Attending	No	Recent Scientific Data from Meetings,Recent Data Published in Peer-Reviewed Literature,Familiarity with Company Portfolio
100	747	True	Disposable Cement Gun	250	Disposable Cement Bowl	One packet of antibiotic cement	250	One packet of antibiotic cement	Aquacel (silver impregnated) dressing	250	Island dressing	Cerclage cable	750	Cerclage wire	Bipolar head for hip hemiarthroplasty	1000	Unipolar head for hip hemiarthroplasty	Oxinium femur cruciate-retaining component in total knee arthroplasty	2500	Cobalt-chrome femur cruciate-retaining component in total knee arthroplasty	Polyethylene total knee component, cross-linked with vitamin E	750	Polyethylene total knee component, cross-linked without vitamin E	32 mm Delta ceramic femoral head for total hip arthroplasty	750	32 mm Delta ceramic femoral head for total hip arthroplasty	Mobile bearing unicompartmental knee arthroplasty	1000	Mobile bearing unicompartmental knee arthroplasty	Suction evacuator bovie	1000	Standard bovie	Non-Arthroplasty Attending
100	1379	True	Disposable Cement Gun	100	Disposable Cement Gun	One packet of antibiotic cement	200	One packet of antibiotic cement	Aquacel (silver impregnated) dressing	100	Aquacel (silver impregnated) dressing	Cerclage cable	100	Cerclage cable	Bipolar head for hip hemiarthroplasty	500	Bipolar head for hip hemiarthroplasty	Oxinium femur cruciate-retaining component in total knee arthroplasty	1000	Oxinium femur cruciate-retaining component in total knee arthroplasty	Polyethylene total knee component, cross-linked with vitamin E	500	Polyethylene total knee component, cross-linked without vitamin E	32 mm Delta ceramic femoral head for total hip arthroplasty	2000	32 mm Delta ceramic femoral head for total hip arthroplasty	Mobile bearing unicompartmental knee arthroplasty	500	Mobile bearing unicompartmental knee arthroplasty	Suction evacuator bovie	1000	Suction evacuator bovie	Non-Arthroplasty Attending
100	407	True	Disposable Cement Bowl	150	Disposable Cement Gun	One packet of antibiotic cement	200	One packet of antibiotic cement	Aquacel (silver impregnated) dressing	50	Island dressing	Cerclage cable	200	Cerclage cable	Bipolar head for hip hemiarthroplasty	300	Unipolar head for hip hemiarthroplasty	Oxinium femur cruciate-retaining component in total knee arthroplasty	1000	Cobalt-chrome femur cruciate-retaining component in total knee arthroplasty	Polyethylene total knee component, cross-linked with vitamin E	400	Polyethylene total knee component, cross-linked with vitamin E	32 mm Cobalt-chrome femoral head for total hip arthroplasty	200	32 mm Delta ceramic femoral head for total hip arthroplasty	Mobile bearing unicompartmental knee arthroplasty	150	Mobile bearing unicompartmental knee arthroplasty	Suction evacuator bovie	3000	Standard bovie	Non-Arthroplasty Attending
100	937	True	Disposable Cement Gun	30	Disposable Cement Gun	One packet of antibiotic cement	100	One packet of antibiotic cement	Aquacel (silver impregnated) dressing	20	Aquacel (silver impregnated) dressing	Cerclage cable	100	Cerclage cable	Bipolar head for hip hemiarthroplasty	200	Bipolar head for hip hemiarthroplasty	Oxinium femur cruciate-retaining component in total knee arthroplasty	300	Oxinium femur cruciate-retaining component in total knee arthroplasty	Polyethylene total knee component, cross-linked with vitamin E	50	Polyethylene total knee component, cross-linked with vitamin E	32 mm Delta ceramic femoral head for total hip arthroplasty	200	32 mm Cobalt-chrome femoral head for total hip arthroplasty	Mobile bearing unicompartmental knee arthroplasty	200	Mobile bearing unicompartmental knee arthroplasty	Suction evacuator bovie	30	Suction evacuator bovie	RN			Yes
100	360	True	Disposable Cement Gun	300	Disposable Cement Gun	One packet of antibiotic cement	130	One packet of antibiotic cement	Aquacel (silver impregnated) dressing	20	Aquacel (silver impregnated) dressing	Cerclage cable	200	Cerclage cable	Bipolar head for hip hemiarthroplasty	0	Bipolar head for hip hemiarthroplasty	Oxinium femur cruciate-retaining component in total knee arthroplasty	600	Cobalt-chrome femur cruciate-retaining component in total knee arthroplasty	Polyethylene total knee component, cross-linked with vitamin E	200	Polyethylene total knee component, cross-linked without vitamin E	32 mm Delta ceramic femoral head for total hip arthroplasty	180	32 mm Delta ceramic femoral head for total hip arthroplasty	Mobile bearing unicompartmental knee arthroplasty	2500	Fixed bearing unicompartmental knee arthroplasty	Suction evacuator bovie	125	Suction evacuator bovie	Arthroplasty Attending	Yes	Cost of Device,Recent Data Published in Peer-Reviewed Literature,Relationship with Vendor Representative
100	382	True	Disposable Cement Bowl	100	Disposable Cement Gun	One packet of antibiotic cement	200	One packet of plain cement	Aquacel (silver impregnated) dressing	100	Aquacel (silver impregnated) dressing	Cerclage cable	150	Cerclage cable	Bipolar head for hip hemiarthroplasty	400	Bipolar head for hip hemiarthroplasty	Oxinium femur cruciate-retaining component in total knee arthroplasty	500	Oxinium femur cruciate-retaining component in total knee arthroplasty	Polyethylene total knee component, cross-linked with vitamin E	200	Polyethylene total knee component, cross-linked without vitamin E	32 mm Delta ceramic femoral head for total hip arthroplasty	300	32 mm Delta ceramic femoral head for total hip arthroplasty	Mobile bearing unicompartmental knee arthroplasty	400	Fixed bearing unicompartmental knee arthroplasty	Suction evacuator bovie	200	Standard bovie	Arthroplasty Attending	Yes	Recent Scientific Data from Meetings,Recent Data Published in Peer-Reviewed Literature,Promise of Improved Mid and Longer-term Outcomes (e.g. 5, 10+ Years)
100	339	True	Disposable Cement Gun	200	Disposable Cement Gun	One packet of antibiotic cement	200	One packet of antibiotic cement	Aquacel (silver impregnated) dressing	100	Aquacel (silver impregnated) dressing	Cerclage cable	500	Cerclage cable	Unipolar head for hip hemiarthroplasty	600	Unipolar head for hip hemiarthroplasty	Oxinium femur cruciate-retaining component in total knee arthroplasty	1500	Oxinium femur cruciate-retaining component in total knee arthroplasty	Polyethylene total knee component, cross-linked with vitamin E	200	Polyethylene total knee component, cross-linked without vitamin E	32 mm Delta ceramic femoral head for total hip arthroplasty	500	32 mm Cobalt-chrome femoral head for total hip arthroplasty	Mobile bearing unicompartmental knee arthroplasty	1000	Fixed bearing unicompartmental knee arthroplasty	Suction evacuator bovie	800	Standard bovie	Non-Arthroplasty Attending
100	536	True	Disposable Cement Bowl	600	Disposable Cement Bowl	One packet of antibiotic cement	100	One packet of antibiotic cement	Aquacel (silver impregnated) dressing	50	Aquacel (silver impregnated) dressing	Cerclage cable	300	Cerclage cable	Bipolar head for hip hemiarthroplasty	700	Bipolar head for hip hemiarthroplasty	Oxinium femur cruciate-retaining component in total knee arthroplasty	200	Oxinium femur cruciate-retaining component in total knee arthroplasty	Polyethylene total knee component, cross-linked with vitamin E	100	Polyethylene total knee component, cross-linked with vitamin E	32 mm Delta ceramic femoral head for total hip arthroplasty	300	32 mm Delta ceramic femoral head for total hip arthroplasty	Mobile bearing unicompartmental knee arthroplasty	200	Fixed bearing unicompartmental knee arthroplasty	Suction evacuator bovie	70	Suction evacuator bovie	PA/APRN			No	Their patient, their decision however I would ask they choose that type of arthroplasty device.
100	467	True	Disposable Cement Bowl	200	Disposable Cement Gun	One packet of antibiotic cement	60	One packet of antibiotic cement	Aquacel (silver impregnated) dressing	50	Aquacel (silver impregnated) dressing	Cerclage cable	400	Cerclage cable	Bipolar head for hip hemiarthroplasty	200	Bipolar head for hip hemiarthroplasty	Oxinium femur cruciate-retaining component in total knee arthroplasty	200	Oxinium femur cruciate-retaining component in total knee arthroplasty	Polyethylene total knee component, cross-linked with vitamin E	40	Polyethylene total knee component, cross-linked with vitamin E	32 mm Delta ceramic femoral head for total hip arthroplasty	400	32 mm Delta ceramic femoral head for total hip arthroplasty	Mobile bearing unicompartmental knee arthroplasty	600	Fixed bearing unicompartmental knee arthroplasty	Suction evacuator bovie	600	Suction evacuator bovie	PA/APRN			No	Since it is their patient, as a provider in an inferior role, I do not feel comfortable contradicting my attending.
100	1950	True	Disposable Cement Gun	300	Disposable Cement Gun	One packet of antibiotic cement	350	One packet of plain cement	Aquacel (silver impregnated) dressing	90	Aquacel (silver impregnated) dressing	Cerclage cable	200	Cerclage cable	Bipolar head for hip hemiarthroplasty	250	Bipolar head for hip hemiarthroplasty	Oxinium femur cruciate-retaining component in total knee arthroplasty	500	Oxinium femur cruciate-retaining component in total knee arthroplasty	Polyethylene total knee component, cross-linked with vitamin E	200	Polyethylene total knee component, cross-linked without vitamin E	32 mm Cobalt-chrome femoral head for total hip arthroplasty	300	32 mm Delta ceramic femoral head for total hip arthroplasty	Mobile bearing unicompartmental knee arthroplasty	300	Mobile bearing unicompartmental knee arthroplasty	Suction evacuator bovie	500	Suction evacuator bovie	RN			Yes
100	235	True	Disposable Cement Gun	200	Disposable Cement Bowl	One packet of antibiotic cement	800	One packet of antibiotic cement	Aquacel (silver impregnated) dressing	600	Aquacel (silver impregnated) dressing	Cerclage cable	80	Cerclage cable	Bipolar head for hip hemiarthroplasty	1000	Bipolar head for hip hemiarthroplasty	Oxinium femur cruciate-retaining component in total knee arthroplasty	1000	Oxinium femur cruciate-retaining component in total knee arthroplasty	Polyethylene total knee component, cross-linked with vitamin E	900	Polyethylene total knee component, cross-linked with vitamin E	32 mm Delta ceramic femoral head for total hip arthroplasty	1000	32 mm Delta ceramic femoral head for total hip arthroplasty	Mobile bearing unicompartmental knee arthroplasty	2000	Fixed bearing unicompartmental knee arthroplasty	Suction evacuator bovie	1000	Suction evacuator bovie	PGY-3			Yes
100	291	True	Disposable Cement Bowl	20	Disposable Cement Bowl	One packet of antibiotic cement	100	One packet of antibiotic cement	Aquacel (silver impregnated) dressing	35	Aquacel (silver impregnated) dressing	Cerclage cable	100	Cerclage wire	Bipolar head for hip hemiarthroplasty	500	Unipolar head for hip hemiarthroplasty	Oxinium femur cruciate-retaining component in total knee arthroplasty	600	Cobalt-chrome femur cruciate-retaining component in total knee arthroplasty	Polyethylene total knee component, cross-linked with vitamin E	200	Polyethylene total knee component, cross-linked with vitamin E	32 mm Delta ceramic femoral head for total hip arthroplasty	300	32 mm Cobalt-chrome femoral head for total hip arthroplasty	Mobile bearing unicompartmental knee arthroplasty	300	Fixed bearing unicompartmental knee arthroplasty	Suction evacuator bovie	60	Suction evacuator bovie	RN			Yes
100	259	True	Disposable Cement Gun	1000	Disposable Cement Bowl	One packet of antibiotic cement	100	One packet of antibiotic cement	Aquacel (silver impregnated) dressing	50	Aquacel (silver impregnated) dressing	Cerclage cable	200	Cerclage cable	Bipolar head for hip hemiarthroplasty	1000	Unipolar head for hip hemiarthroplasty	Oxinium femur cruciate-retaining component in total knee arthroplasty	1500	Cobalt-chrome femur cruciate-retaining component in total knee arthroplasty	Polyethylene total knee component, cross-linked with vitamin E	750	Polyethylene total knee component, cross-linked without vitamin E	32 mm Delta ceramic femoral head for total hip arthroplasty	1000	32 mm Delta ceramic femoral head for total hip arthroplasty	Mobile bearing unicompartmental knee arthroplasty	1000	Fixed bearing unicompartmental knee arthroplasty	Suction evacuator bovie	500	Standard bovie	Non-Arthroplasty Attending
100	408	True	Disposable Cement Gun	100	Disposable Cement Gun	One packet of antibiotic cement	40	One packet of antibiotic cement	Island dressing	5	Aquacel (silver impregnated) dressing	Cerclage cable	10	Cerclage cable	Unipolar head for hip hemiarthroplasty	100	Bipolar head for hip hemiarthroplasty	Cobalt-chrome femur cruciate-retaining component in total knee arthroplasty	100	Oxinium femur cruciate-retaining component in total knee arthroplasty	Polyethylene total knee component, cross-linked with vitamin E	50	Polyethylene total knee component, cross-linked with vitamin E	32 mm Cobalt-chrome femoral head for total hip arthroplasty	50	32 mm Cobalt-chrome femoral head for total hip arthroplasty	Mobile bearing unicompartmental knee arthroplasty	100	Mobile bearing unicompartmental knee arthroplasty	Suction evacuator bovie	25	Suction evacuator bovie	RN			Yes
100	837	True	Disposable Cement Bowl	75	Disposable Cement Gun	One packet of antibiotic cement	100	One packet of antibiotic cement	Aquacel (silver impregnated) dressing	75	Aquacel (silver impregnated) dressing	Cerclage cable	100	Cerclage cable	Bipolar head for hip hemiarthroplasty	100	Unipolar head for hip hemiarthroplasty	Oxinium femur cruciate-retaining component in total knee arthroplasty	200	Cobalt-chrome femur cruciate-retaining component in total knee arthroplasty	Polyethylene total knee component, cross-linked with vitamin E	100	Polyethylene total knee component, cross-linked without vitamin E	32 mm Delta ceramic femoral head for total hip arthroplasty	200	32 mm Delta ceramic femoral head for total hip arthroplasty	Mobile bearing unicompartmental knee arthroplasty	200	Fixed bearing unicompartmental knee arthroplasty	Suction evacuator bovie	150	Standard bovie	Arthroplasty Attending	Yes	Recent Data Published in Peer-Reviewed Literature,Relationship with Vendor Representative,Promise of Improved Mid and Longer-term Outcomes (e.g. 5, 10+ Years)
100	509	True	Disposable Cement Bowl	100	Disposable Cement Gun	One packet of antibiotic cement	250	One packet of plain cement	Aquacel (silver impregnated) dressing	50	Aquacel (silver impregnated) dressing	Cerclage cable	200	Cerclage wire	Bipolar head for hip hemiarthroplasty	500	Unipolar head for hip hemiarthroplasty	Oxinium femur cruciate-retaining component in total knee arthroplasty	500	Cobalt-chrome femur cruciate-retaining component in total knee arthroplasty	Polyethylene total knee component, cross-linked with vitamin E	300	Polyethylene total knee component, cross-linked without vitamin E	32 mm Delta ceramic femoral head for total hip arthroplasty	200	32 mm Delta ceramic femoral head for total hip arthroplasty	Fixed bearing unicompartmental knee arthroplasty	400	Fixed bearing unicompartmental knee arthroplasty	Suction evacuator bovie	100	Standard bovie	Arthroplasty Attending	Yes	Cost of Device,Recent Data Published in Peer-Reviewed Literature,Promise of Improved Mid and Longer-term Outcomes (e.g. 5, 10+ Years)
100	610	True	Disposable Cement Gun	100	Disposable Cement Gun	One packet of antibiotic cement	40	One packet of antibiotic cement	Aquacel (silver impregnated) dressing	20	Aquacel (silver impregnated) dressing	Cerclage cable	150	Cerclage cable	Bipolar head for hip hemiarthroplasty	0	Bipolar head for hip hemiarthroplasty	Oxinium femur cruciate-retaining component in total knee arthroplasty	200	Oxinium femur cruciate-retaining component in total knee arthroplasty	Polyethylene total knee component, cross-linked with vitamin E	100	Polyethylene total knee component, cross-linked with vitamin E	32 mm Delta ceramic femoral head for total hip arthroplasty	100	32 mm Delta ceramic femoral head for total hip arthroplasty	Fixed bearing unicompartmental knee arthroplasty	0	Fixed bearing unicompartmental knee arthroplasty	Suction evacuator bovie	150	Suction evacuator bovie	Arthroplasty Attending	No	Recent Data Published in Peer-Reviewed Literature,Promise of Improved Mid and Longer-term Outcomes (e.g. 5, 10+ Years),Familiarity with Company Portfolio
100	311	True	Disposable Cement Bowl	100	Disposable Cement Gun	One packet of antibiotic cement	200	One packet of antibiotic cement	Island dressing	20	Aquacel (silver impregnated) dressing	Cerclage cable	100	Cerclage cable	Bipolar head for hip hemiarthroplasty	200	Bipolar head for hip hemiarthroplasty	Oxinium femur cruciate-retaining component in total knee arthroplasty	400	Oxinium femur cruciate-retaining component in total knee arthroplasty	Polyethylene total knee component, cross-linked with vitamin E	200	Polyethylene total knee component, cross-linked with vitamin E	32 mm Delta ceramic femoral head for total hip arthroplasty	100	32 mm Delta ceramic femoral head for total hip arthroplasty	Mobile bearing unicompartmental knee arthroplasty	400	Mobile bearing unicompartmental knee arthroplasty	Suction evacuator bovie	100	Suction evacuator bovie	RN			Yes
100	216	True	Disposable Cement Bowl	100	Disposable Cement Bowl	One packet of antibiotic cement	150	One packet of antibiotic cement	Aquacel (silver impregnated) dressing	20	Aquacel (silver impregnated) dressing	Cerclage cable	150	Cerclage cable	Bipolar head for hip hemiarthroplasty	250	Bipolar head for hip hemiarthroplasty	Oxinium femur cruciate-retaining component in total knee arthroplasty	500	Cobalt-chrome femur cruciate-retaining component in total knee arthroplasty	Polyethylene total knee component, cross-linked with vitamin E	100	Polyethylene total knee component, cross-linked with vitamin E	32 mm Delta ceramic femoral head for total hip arthroplasty	300	32 mm Delta ceramic femoral head for total hip arthroplasty	Mobile bearing unicompartmental knee arthroplasty	1000	Fixed bearing unicompartmental knee arthroplasty	Suction evacuator bovie	75	Standard bovie	PGY-4			Yes
100	338	True	Disposable Cement Bowl	100	Disposable Cement Gun	One packet of antibiotic cement	500	One packet of antibiotic cement	Aquacel (silver impregnated) dressing	30	Aquacel (silver impregnated) dressing	Cerclage cable	250	Cerclage cable	Bipolar head for hip hemiarthroplasty	800	Unipolar head for hip hemiarthroplasty	Oxinium femur cruciate-retaining component in total knee arthroplasty	1000	Cobalt-chrome femur cruciate-retaining component in total knee arthroplasty	Polyethylene total knee component, cross-linked with vitamin E	1000	Polyethylene total knee component, cross-linked with vitamin E	32 mm Delta ceramic femoral head for total hip arthroplasty	200	32 mm Delta ceramic femoral head for total hip arthroplasty	Mobile bearing unicompartmental knee arthroplasty	600	Mobile bearing unicompartmental knee arthroplasty	Suction evacuator bovie	150	Standard bovie	PGY-3			No	Surgeon comfort with a certain system has its own value. While that surgeon might be encouraged to use a different implant by administrators, I do not think it is my place to suggest that in the OR. For certain devices (i.e. suction bovie), I would feel more comfortable suggesting using certain items that are less expensive that I don't think would impact the surgery.
100	494	True	Disposable Cement Gun	50	Disposable Cement Gun	One packet of antibiotic cement	100	One packet of plain cement	Aquacel (silver impregnated) dressing	50	Island dressing	Cerclage cable	100	Cerclage cable	Bipolar head for hip hemiarthroplasty	250	Unipolar head for hip hemiarthroplasty	Oxinium femur cruciate-retaining component in total knee arthroplasty	2000	Cobalt-chrome femur cruciate-retaining component in total knee arthroplasty	Polyethylene total knee component, cross-linked with vitamin E	200	Polyethylene total knee component, cross-linked with vitamin E	32 mm Delta ceramic femoral head for total hip arthroplasty	250	32 mm Cobalt-chrome femoral head for total hip arthroplasty	Mobile bearing unicompartmental knee arthroplasty	1009	Fixed bearing unicompartmental knee arthroplasty	Suction evacuator bovie	200	Standard bovie	Arthroplasty Attending	Yes	Recent Data Published in Peer-Reviewed Literature,Promise of Improved Mid and Longer-term Outcomes (e.g. 5, 10+ Years),Familiarity with Company Portfolio
100	229	True	Disposable Cement Bowl	200	Disposable Cement Bowl	One packet of antibiotic cement	500	One packet of plain cement	Aquacel (silver impregnated) dressing	100	Aquacel (silver impregnated) dressing	Cerclage cable	400	Cerclage cable	Bipolar head for hip hemiarthroplasty	500	Bipolar head for hip hemiarthroplasty	Oxinium femur cruciate-retaining component in total knee arthroplasty	500	Cobalt-chrome femur cruciate-retaining component in total knee arthroplasty	Polyethylene total knee component, cross-linked with vitamin E	400	Polyethylene total knee component, cross-linked with vitamin E	32 mm Delta ceramic femoral head for total hip arthroplasty	300	32 mm Delta ceramic femoral head for total hip arthroplasty	Mobile bearing unicompartmental knee arthroplasty	200	Fixed bearing unicompartmental knee arthroplasty	Suction evacuator bovie	100	Suction evacuator bovie	Arthroplasty Attending	Yes	Recent Data Published in Peer-Reviewed Literature,Promise of Improved Mid and Longer-term Outcomes (e.g. 5, 10+ Years),Familiarity with Company Portfolio
100	568	True	Disposable Cement Gun	160	Disposable Cement Bowl	One packet of antibiotic cement	175	One packet of antibiotic cement	Aquacel (silver impregnated) dressing	35	Aquacel (silver impregnated) dressing	Cerclage cable	250	Cerclage cable	Bipolar head for hip hemiarthroplasty	300	Unipolar head for hip hemiarthroplasty	Oxinium femur cruciate-retaining component in total knee arthroplasty	1000	Cobalt-chrome femur cruciate-retaining component in total knee arthroplasty	Polyethylene total knee component, cross-linked with vitamin E	400	Polyethylene total knee component, cross-linked without vitamin E	32 mm Delta ceramic femoral head for total hip arthroplasty	500	32 mm Cobalt-chrome femoral head for total hip arthroplasty	Mobile bearing unicompartmental knee arthroplasty	1000	Fixed bearing unicompartmental knee arthroplasty	Suction evacuator bovie	300	Suction evacuator bovie	PGY-5			Yes
100	301	True	Disposable Cement Bowl	200	Disposable Cement Bowl	One packet of antibiotic cement	300	One packet of plain cement	Aquacel (silver impregnated) dressing	100	Aquacel (silver impregnated) dressing	Cerclage cable	600	Cerclage cable	Bipolar head for hip hemiarthroplasty	300	Unipolar head for hip hemiarthroplasty	Oxinium femur cruciate-retaining component in total knee arthroplasty	400	Cobalt-chrome femur cruciate-retaining component in total knee arthroplasty	Polyethylene total knee component, cross-linked with vitamin E	1000	Polyethylene total knee component, cross-linked with vitamin E	32 mm Delta ceramic femoral head for total hip arthroplasty	150	32 mm Delta ceramic femoral head for total hip arthroplasty	Mobile bearing unicompartmental knee arthroplasty	600	Fixed bearing unicompartmental knee arthroplasty	Suction evacuator bovie	300	Suction evacuator bovie	Arthroplasty Attending	Yes	Cost of Device,Recent Data Published in Peer-Reviewed Literature,Relationship with Vendor Representative
100	503	True	Disposable Cement Gun	100	Disposable Cement Gun	One packet of antibiotic cement	200	One packet of antibiotic cement	Aquacel (silver impregnated) dressing	100	Aquacel (silver impregnated) dressing	Cerclage cable	75	Cerclage wire	Bipolar head for hip hemiarthroplasty	200	Bipolar head for hip hemiarthroplasty	Oxinium femur cruciate-retaining component in total knee arthroplasty	1000	Oxinium femur cruciate-retaining component in total knee arthroplasty	Polyethylene total knee component, cross-linked with vitamin E	50	Polyethylene total knee component, cross-linked with vitamin E	32 mm Cobalt-chrome femoral head for total hip arthroplasty	300	32 mm Cobalt-chrome femoral head for total hip arthroplasty	Mobile bearing unicompartmental knee arthroplasty	300	Mobile bearing unicompartmental knee arthroplasty	Suction evacuator bovie	500	Suction evacuator bovie	RN			Yes
100	224	True	Disposable Cement Gun	1000	Disposable Cement Gun	One packet of antibiotic cement	500	One packet of antibiotic cement	Aquacel (silver impregnated) dressing	100	Aquacel (silver impregnated) dressing	Cerclage cable	200	Cerclage cable	Bipolar head for hip hemiarthroplasty	500	Bipolar head for hip hemiarthroplasty	Oxinium femur cruciate-retaining component in total knee arthroplasty	250	Oxinium femur cruciate-retaining component in total knee arthroplasty	Polyethylene total knee component, cross-linked with vitamin E	200	Polyethylene total knee component, cross-linked with vitamin E	32 mm Delta ceramic femoral head for total hip arthroplasty	250	32 mm Delta ceramic femoral head for total hip arthroplasty	Mobile bearing unicompartmental knee arthroplasty	200	Mobile bearing unicompartmental knee arthroplasty	Suction evacuator bovie	200	Suction evacuator bovie	PGY-3			Yes
100	547	True	Disposable Cement Gun	300	Disposable Cement Gun	One packet of antibiotic cement	100	One packet of antibiotic cement	Aquacel (silver impregnated) dressing	75	Aquacel (silver impregnated) dressing	Cerclage cable	150	Cerclage wire	Bipolar head for hip hemiarthroplasty	500	Bipolar head for hip hemiarthroplasty	Oxinium femur cruciate-retaining component in total knee arthroplasty	300	Oxinium femur cruciate-retaining component in total knee arthroplasty	Polyethylene total knee component, cross-linked with vitamin E	200	Polyethylene total knee component, cross-linked with vitamin E	32 mm Delta ceramic femoral head for total hip arthroplasty	400	32 mm Delta ceramic femoral head for total hip arthroplasty	Mobile bearing unicompartmental knee arthroplasty	400	Mobile bearing unicompartmental knee arthroplasty	Suction evacuator bovie	500	Suction evacuator bovie	PA/APRN			No	If I regularly worked with a surgeons and developed that relationship then I would more freely offer my opinion.
100	333	True	Disposable Cement Bowl	300	Disposable Cement Gun	One packet of antibiotic cement	1000	One packet of plain cement	Aquacel (silver impregnated) dressing	300	Aquacel (silver impregnated) dressing	Cerclage cable	1000	Cerclage wire	Bipolar head for hip hemiarthroplasty	2500	Bipolar head for hip hemiarthroplasty	Oxinium femur cruciate-retaining component in total knee arthroplasty	5000	Cobalt-chrome femur cruciate-retaining component in total knee arthroplasty	Polyethylene total knee component, cross-linked with vitamin E	1000	Polyethylene total knee component, cross-linked without vitamin E	32 mm Cobalt-chrome femoral head for total hip arthroplasty	1000	32 mm Cobalt-chrome femoral head for total hip arthroplasty	Mobile bearing unicompartmental knee arthroplasty	1000	Mobile bearing unicompartmental knee arthroplasty	Suction evacuator bovie	500	Suction evacuator bovie	PGY-1			Yes
100	268	True	Disposable Cement Bowl	500	Disposable Cement Gun	One packet of antibiotic cement	1000	One packet of antibiotic cement	Aquacel (silver impregnated) dressing	250	Aquacel (silver impregnated) dressing	Cerclage cable	1000	Cerclage wire	Bipolar head for hip hemiarthroplasty	3000	Unipolar head for hip hemiarthroplasty	Oxinium femur cruciate-retaining component in total knee arthroplasty	4000	Cobalt-chrome femur cruciate-retaining component in total knee arthroplasty	Polyethylene total knee component, cross-linked with vitamin E	500	Polyethylene total knee component, cross-linked without vitamin E	32 mm Delta ceramic femoral head for total hip arthroplasty	1000	32 mm Delta ceramic femoral head for total hip arthroplasty	Mobile bearing unicompartmental knee arthroplasty	3000	Mobile bearing unicompartmental knee arthroplasty	Suction evacuator bovie	2000	Standard bovie	PGY-2			Yes
100	1555	True	Disposable Cement Gun	200	Disposable Cement Bowl	One packet of antibiotic cement	150	One packet of antibiotic cement	Island dressing	50	Aquacel (silver impregnated) dressing	Cerclage cable	250	Cerclage cable	Unipolar head for hip hemiarthroplasty	1000	Unipolar head for hip hemiarthroplasty	Oxinium femur cruciate-retaining component in total knee arthroplasty	5000	Cobalt-chrome femur cruciate-retaining component in total knee arthroplasty	Polyethylene total knee component, cross-linked with vitamin E	350	Polyethylene total knee component, cross-linked without vitamin E	32 mm Cobalt-chrome femoral head for total hip arthroplasty	2000	32 mm Delta ceramic femoral head for total hip arthroplasty	Mobile bearing unicompartmental knee arthroplasty	6500	Mobile bearing unicompartmental knee arthroplasty	Suction evacuator bovie	500	Suction evacuator bovie	PGY-2			Yes
100	462	True	Disposable Cement Bowl	20	Disposable Cement Gun	One packet of antibiotic cement	400	One packet of antibiotic cement	Aquacel (silver impregnated) dressing	75	Aquacel (silver impregnated) dressing	Cerclage cable	500	Cerclage wire	Bipolar head for hip hemiarthroplasty	1000	Bipolar head for hip hemiarthroplasty	Oxinium femur cruciate-retaining component in total knee arthroplasty	2000	Cobalt-chrome femur cruciate-retaining component in total knee arthroplasty	Polyethylene total knee component, cross-linked with vitamin E	600	Polyethylene total knee component, cross-linked without vitamin E	32 mm Cobalt-chrome femoral head for total hip arthroplasty	700	32 mm Delta ceramic femoral head for total hip arthroplasty	Mobile bearing unicompartmental knee arthroplasty	200	Mobile bearing unicompartmental knee arthroplasty	Suction evacuator bovie	300	Standard bovie	PGY-1			No	As an intern, I would not feel comfortable suggesting to an attending that she/he use a different device, although I might ask why she/he chose that particular device instead of the less expensive counterpart.
100	527	True	Disposable Cement Bowl	50	Disposable Cement Bowl	One packet of antibiotic cement	200	One packet of antibiotic cement	Aquacel (silver impregnated) dressing	60	Aquacel (silver impregnated) dressing	Cerclage cable	70	Cerclage cable	Bipolar head for hip hemiarthroplasty	40	Bipolar head for hip hemiarthroplasty	Oxinium femur cruciate-retaining component in total knee arthroplasty	300	Oxinium femur cruciate-retaining component in total knee arthroplasty	Polyethylene total knee component, cross-linked with vitamin E	100	Polyethylene total knee component, cross-linked with vitamin E	32 mm Delta ceramic femoral head for total hip arthroplasty	50	32 mm Delta ceramic femoral head for total hip arthroplasty	Mobile bearing unicompartmental knee arthroplasty	400	Mobile bearing unicompartmental knee arthroplasty	Suction evacuator bovie	30	Suction evacuator bovie	PGY-4			No	Depend on the level of evidence suggesting their was no difference and the exact clinic situation. Given these reason I would probably mention the cost but would defer to his judgment on need for a particular device.
100	652	True	Disposable Cement Bowl	50	Disposable Cement Bowl	One packet of antibiotic cement	100	One packet of plain cement	Aquacel (silver impregnated) dressing	25	Aquacel (silver impregnated) dressing	Cerclage cable	100	Cerclage cable	Bipolar head for hip hemiarthroplasty	500	Bipolar head for hip hemiarthroplasty	Oxinium femur cruciate-retaining component in total knee arthroplasty	1000	Cobalt-chrome femur cruciate-retaining component in total knee arthroplasty	Polyethylene total knee component, cross-linked with vitamin E	150	Polyethylene total knee component, cross-linked without vitamin E	32 mm Delta ceramic femoral head for total hip arthroplasty	200	32 mm Cobalt-chrome femoral head for total hip arthroplasty	Mobile bearing unicompartmental knee arthroplasty	500	Fixed bearing unicompartmental knee arthroplasty	Suction evacuator bovie	50	Standard bovie	PGY-4			No	Surgeon preference, and many times choice is dictated by protocol (eg suction bovine and aquacel)
100	272	True	Disposable Cement Gun	300	Disposable Cement Bowl	One packet of antibiotic cement	500	One packet of plain cement	Aquacel (silver impregnated) dressing	300	Aquacel (silver impregnated) dressing	Cerclage wire	200	Cerclage wire	Bipolar head for hip hemiarthroplasty	3000	Unipolar head for hip hemiarthroplasty	Oxinium femur cruciate-retaining component in total knee arthroplasty	5000	Oxinium femur cruciate-retaining component in total knee arthroplasty	Polyethylene total knee component, cross-linked with vitamin E	400	Polyethylene total knee component, cross-linked without vitamin E	32 mm Delta ceramic femoral head for total hip arthroplasty	300	32 mm Delta ceramic femoral head for total hip arthroplasty	Mobile bearing unicompartmental knee arthroplasty	4000	Mobile bearing unicompartmental knee arthroplasty	Suction evacuator bovie	100	Standard bovie	PGY-2			Yes
100	526	True	Disposable Cement Bowl	20	Disposable Cement Bowl	One packet of antibiotic cement	20	One packet of antibiotic cement	Aquacel (silver impregnated) dressing	10	Aquacel (silver impregnated) dressing	Cerclage cable	100	Cerclage cable	Bipolar head for hip hemiarthroplasty	100	Unipolar head for hip hemiarthroplasty	Oxinium femur cruciate-retaining component in total knee arthroplasty	200	Cobalt-chrome femur cruciate-retaining component in total knee arthroplasty	Polyethylene total knee component, cross-linked with vitamin E	75	Polyethylene total knee component, cross-linked with vitamin E	32 mm Cobalt-chrome femoral head for total hip arthroplasty	100	32 mm Cobalt-chrome femoral head for total hip arthroplasty	Mobile bearing unicompartmental knee arthroplasty	100	Fixed bearing unicompartmental knee arthroplasty	Suction evacuator bovie	250	Suction evacuator bovie	PGY-1			Yes
100	215	True	Disposable Cement Gun	400	Disposable Cement Gun	One packet of antibiotic cement	600	One packet of antibiotic cement	Aquacel (silver impregnated) dressing	1000	Aquacel (silver impregnated) dressing	Cerclage cable	800	Cerclage cable	Bipolar head for hip hemiarthroplasty	2000	Bipolar head for hip hemiarthroplasty	Oxinium femur cruciate-retaining component in total knee arthroplasty	2500	Oxinium femur cruciate-retaining component in total knee arthroplasty	Polyethylene total knee component, cross-linked with vitamin E	1500	Polyethylene total knee component, cross-linked with vitamin E	32 mm Cobalt-chrome femoral head for total hip arthroplasty	1800	32 mm Cobalt-chrome femoral head for total hip arthroplasty	Mobile bearing unicompartmental knee arthroplasty	2000	Mobile bearing unicompartmental knee arthroplasty	Suction evacuator bovie	3000	Suction evacuator bovie	RN			Yes
100	427	True	Disposable Cement Gun	200	Disposable Cement Bowl	One packet of antibiotic cement	500	One packet of plain cement	Aquacel (silver impregnated) dressing	50	Aquacel (silver impregnated) dressing	Cerclage cable	100	Cerclage wire	Bipolar head for hip hemiarthroplasty	1000	Unipolar head for hip hemiarthroplasty	Oxinium femur cruciate-retaining component in total knee arthroplasty	1000	Cobalt-chrome femur cruciate-retaining component in total knee arthroplasty	Polyethylene total knee component, cross-linked with vitamin E	300	Polyethylene total knee component, cross-linked without vitamin E	32 mm Delta ceramic femoral head for total hip arthroplasty	1000	32 mm Cobalt-chrome femoral head for total hip arthroplasty	Mobile bearing unicompartmental knee arthroplasty	800	Fixed bearing unicompartmental knee arthroplasty	Suction evacuator bovie	200	Suction evacuator bovie	PGY-1			Yes
100	283	True	Disposable Cement Gun	200	Disposable Cement Gun	One packet of antibiotic cement	300	One packet of antibiotic cement	Aquacel (silver impregnated) dressing	100	Aquacel (silver impregnated) dressing	Cerclage cable	150	Cerclage cable	Bipolar head for hip hemiarthroplasty	500	Unipolar head for hip hemiarthroplasty	Oxinium femur cruciate-retaining component in total knee arthroplasty	500	Oxinium femur cruciate-retaining component in total knee arthroplasty	Polyethylene total knee component, cross-linked with vitamin E	400	Polyethylene total knee component, cross-linked without vitamin E	32 mm Delta ceramic femoral head for total hip arthroplasty	250	32 mm Delta ceramic femoral head for total hip arthroplasty	Mobile bearing unicompartmental knee arthroplasty	300	Mobile bearing unicompartmental knee arthroplasty	Suction evacuator bovie	100	Standard bovie	PGY-1			Yes
100	206	True	Disposable Cement Gun	50	Disposable Cement Gun	One packet of antibiotic cement	75	One packet of antibiotic cement	Aquacel (silver impregnated) dressing	50	Aquacel (silver impregnated) dressing	Cerclage cable	100	Cerclage cable	Bipolar head for hip hemiarthroplasty	200	Bipolar head for hip hemiarthroplasty	Oxinium femur cruciate-retaining component in total knee arthroplasty	500	Oxinium femur cruciate-retaining component in total knee arthroplasty	Polyethylene total knee component, cross-linked with vitamin E	100	Polyethylene total knee component, cross-linked with vitamin E	32 mm Delta ceramic femoral head for total hip arthroplasty	100	32 mm Delta ceramic femoral head for total hip arthroplasty	Mobile bearing unicompartmental knee arthroplasty	300	Mobile bearing unicompartmental knee arthroplasty	Suction evacuator bovie	75	Suction evacuator bovie	Arthroplasty Attending	Yes	Cost of Device,Recent Scientific Data from Meetings,Recent Data Published in Peer-Reviewed Literature
100	764	True	Disposable Cement Bowl	225	Disposable Cement Bowl	One packet of antibiotic cement	175	One packet of plain cement	Aquacel (silver impregnated) dressing	55	Aquacel (silver impregnated) dressing	Cerclage cable	185	Cerclage cable	Bipolar head for hip hemiarthroplasty	200	Unipolar head for hip hemiarthroplasty	Oxinium femur cruciate-retaining component in total knee arthroplasty	350	Cobalt-chrome femur cruciate-retaining component in total knee arthroplasty	Polyethylene total knee component, cross-linked with vitamin E	275	Polyethylene total knee component, cross-linked without vitamin E	32 mm Delta ceramic femoral head for total hip arthroplasty	150	32 mm Cobalt-chrome femoral head for total hip arthroplasty	Mobile bearing unicompartmental knee arthroplasty	450	Fixed bearing unicompartmental knee arthroplasty	Suction evacuator bovie	325	Standard bovie	Arthroplasty Attending	Yes	Cost of Device,Recent Scientific Data from Meetings,Recent Data Published in Peer-Reviewed Literature
100	164	True	Disposable Cement Bowl	150	Disposable Cement Bowl	One packet of antibiotic cement	250	One packet of antibiotic cement	Aquacel (silver impregnated) dressing	75	Aquacel (silver impregnated) dressing	Cerclage cable	125	Cerclage cable	Bipolar head for hip hemiarthroplasty	300	Bipolar head for hip hemiarthroplasty	Oxinium femur cruciate-retaining component in total knee arthroplasty	400	Oxinium femur cruciate-retaining component in total knee arthroplasty	Polyethylene total knee component, cross-linked with vitamin E	50	Polyethylene total knee component, cross-linked with vitamin E	32 mm Delta ceramic femoral head for total hip arthroplasty	200	32 mm Delta ceramic femoral head for total hip arthroplasty	Mobile bearing unicompartmental knee arthroplasty	400	Mobile bearing unicompartmental knee arthroplasty	Suction evacuator bovie	125	Suction evacuator bovie	Non-Arthroplasty Attending
100	285	True	Disposable Cement Bowl	60	Disposable Cement Gun	One packet of antibiotic cement	100	One packet of plain cement	Aquacel (silver impregnated) dressing	15	Island dressing	Cerclage cable	450	Cerclage wire	Bipolar head for hip hemiarthroplasty	300	Unipolar head for hip hemiarthroplasty	Cobalt-chrome femur cruciate-retaining component in total knee arthroplasty	250	Cobalt-chrome femur cruciate-retaining component in total knee arthroplasty	Polyethylene total knee component, cross-linked with vitamin E	250	Polyethylene total knee component, cross-linked without vitamin E	32 mm Delta ceramic femoral head for total hip arthroplasty	400	32 mm Delta ceramic femoral head for total hip arthroplasty	Fixed bearing unicompartmental knee arthroplasty	300	Fixed bearing unicompartmental knee arthroplasty	Suction evacuator bovie	150	Standard bovie	PGY-5			Yes
100	429	True	Disposable Cement Gun	200	Disposable Cement Gun	One packet of antibiotic cement	300	One packet of plain cement	Aquacel (silver impregnated) dressing	75	Aquacel (silver impregnated) dressing	Cerclage cable	200	Cerclage cable	Bipolar head for hip hemiarthroplasty	500	Bipolar head for hip hemiarthroplasty	Oxinium femur cruciate-retaining component in total knee arthroplasty	500	Cobalt-chrome femur cruciate-retaining component in total knee arthroplasty	Polyethylene total knee component, cross-linked with vitamin E	500	Polyethylene total knee component, cross-linked with vitamin E	32 mm Delta ceramic femoral head for total hip arthroplasty	500	32 mm Delta ceramic femoral head for total hip arthroplasty	Mobile bearing unicompartmental knee arthroplasty	500	Fixed bearing unicompartmental knee arthroplasty	Suction evacuator bovie	500	Suction evacuator bovie	PGY-4			Yes
100	656	True	Disposable Cement Gun	100	Disposable Cement Gun	One packet of antibiotic cement	400	One packet of antibiotic cement	Aquacel (silver impregnated) dressing	75	Aquacel (silver impregnated) dressing	Cerclage cable	600	Cerclage cable	Bipolar head for hip hemiarthroplasty	800	Unipolar head for hip hemiarthroplasty	Oxinium femur cruciate-retaining component in total knee arthroplasty	900	Cobalt-chrome femur cruciate-retaining component in total knee arthroplasty	Polyethylene total knee component, cross-linked with vitamin E	400	Polyethylene total knee component, cross-linked with vitamin E	32 mm Delta ceramic femoral head for total hip arthroplasty	1200	32 mm Delta ceramic femoral head for total hip arthroplasty	Mobile bearing unicompartmental knee arthroplasty	1000	Mobile bearing unicompartmental knee arthroplasty	Suction evacuator bovie	120	Suction evacuator bovie	PA/APRN			Yes
100	1923	True	Disposable Cement Bowl	150	Disposable Cement Gun	One packet of antibiotic cement	250	One packet of antibiotic cement	Aquacel (silver impregnated) dressing	100	Aquacel (silver impregnated) dressing	Cerclage cable	100	Cerclage cable	Bipolar head for hip hemiarthroplasty	500	Bipolar head for hip hemiarthroplasty	Oxinium femur cruciate-retaining component in total knee arthroplasty	500	Oxinium femur cruciate-retaining component in total knee arthroplasty	Polyethylene total knee component, cross-linked with vitamin E	350	Polyethylene total knee component, cross-linked with vitamin E	32 mm Cobalt-chrome femoral head for total hip arthroplasty	400	32 mm Delta ceramic femoral head for total hip arthroplasty	Mobile bearing unicompartmental knee arthroplasty	500	Fixed bearing unicompartmental knee arthroplasty	Suction evacuator bovie	2000	Suction evacuator bovie	PGY-3			Yes
100	186	True	Disposable Cement Gun	200	Disposable Cement Bowl	One packet of antibiotic cement	300	One packet of plain cement	Aquacel (silver impregnated) dressing	60	Island dressing	Cerclage cable	350	Cerclage wire	Unipolar head for hip hemiarthroplasty	700	Unipolar head for hip hemiarthroplasty	Oxinium femur cruciate-retaining component in total knee arthroplasty	400	Cobalt-chrome femur cruciate-retaining component in total knee arthroplasty	Polyethylene total knee component, cross-linked with vitamin E	800	Polyethylene total knee component, cross-linked without vitamin E	32 mm Delta ceramic femoral head for total hip arthroplasty	800	32 mm Cobalt-chrome femoral head for total hip arthroplasty	Mobile bearing unicompartmental knee arthroplasty	500	Fixed bearing unicompartmental knee arthroplasty	Suction evacuator bovie	300	Standard bovie	Non-Arthroplasty Attending
100	431	True	Disposable Cement Bowl	20	Disposable Cement Gun	One packet of antibiotic cement	300	One packet of plain cement	Aquacel (silver impregnated) dressing	10	Aquacel (silver impregnated) dressing	Cerclage cable	200	Cerclage cable	Bipolar head for hip hemiarthroplasty	300	Unipolar head for hip hemiarthroplasty	Oxinium femur cruciate-retaining component in total knee arthroplasty	500	Cobalt-chrome femur cruciate-retaining component in total knee arthroplasty	Polyethylene total knee component, cross-linked with vitamin E	0	Polyethylene total knee component, cross-linked with vitamin E	32 mm Delta ceramic femoral head for total hip arthroplasty	50	32 mm Delta ceramic femoral head for total hip arthroplasty	Mobile bearing unicompartmental knee arthroplasty	500	Fixed bearing unicompartmental knee arthroplasty	Suction evacuator bovie	200	Suction evacuator bovie	Arthroplasty Attending	Yes	Recent Scientific Data from Meetings,Recent Data Published in Peer-Reviewed Literature,Promise of Improved Mid and Longer-term Outcomes (e.g. 5, 10+ Years)
100	566	True	Disposable Cement Bowl	250	Disposable Cement Gun	One packet of antibiotic cement	300	One packet of antibiotic cement	Aquacel (silver impregnated) dressing	150	Aquacel (silver impregnated) dressing	Cerclage cable	1000	Cerclage cable	Bipolar head for hip hemiarthroplasty	500	Bipolar head for hip hemiarthroplasty	Oxinium femur cruciate-retaining component in total knee arthroplasty	500	Oxinium femur cruciate-retaining component in total knee arthroplasty	Polyethylene total knee component, cross-linked with vitamin E	500	Polyethylene total knee component, cross-linked with vitamin E	32 mm Delta ceramic femoral head for total hip arthroplasty	750	32 mm Delta ceramic femoral head for total hip arthroplasty	Mobile bearing unicompartmental knee arthroplasty	850	Fixed bearing unicompartmental knee arthroplasty	Suction evacuator bovie	550	Suction evacuator bovie	Arthroplasty Attending	Yes	Cost of Device,Recent Data Published in Peer-Reviewed Literature,Promise of Improved Mid and Longer-term Outcomes (e.g. 5, 10+ Years)
100	349	True	Disposable Cement Bowl	100	Disposable Cement Bowl	One packet of antibiotic cement	400	One packet of antibiotic cement	Aquacel (silver impregnated) dressing	400	Aquacel (silver impregnated) dressing	Cerclage cable	50	Cerclage cable	Bipolar head for hip hemiarthroplasty	1000	Bipolar head for hip hemiarthroplasty	Oxinium femur cruciate-retaining component in total knee arthroplasty	1000	Cobalt-chrome femur cruciate-retaining component in total knee arthroplasty	Polyethylene total knee component, cross-linked with vitamin E	2000	Polyethylene total knee component, cross-linked with vitamin E	32 mm Delta ceramic femoral head for total hip arthroplasty	2000	32 mm Cobalt-chrome femoral head for total hip arthroplasty	Mobile bearing unicompartmental knee arthroplasty	2000	Mobile bearing unicompartmental knee arthroplasty	Suction evacuator bovie	2000	Suction evacuator bovie	Non-Arthroplasty Attending
100	190	True	Disposable Cement Bowl	500	Disposable Cement Gun	One packet of antibiotic cement	800	One packet of plain cement	Aquacel (silver impregnated) dressing	50	Aquacel (silver impregnated) dressing	Cerclage cable	400	Cerclage cable	Bipolar head for hip hemiarthroplasty	600	Unipolar head for hip hemiarthroplasty	Oxinium femur cruciate-retaining component in total knee arthroplasty	250	Cobalt-chrome femur cruciate-retaining component in total knee arthroplasty	Polyethylene total knee component, cross-linked with vitamin E	400	Polyethylene total knee component, cross-linked without vitamin E	32 mm Delta ceramic femoral head for total hip arthroplasty	300	32 mm Delta ceramic femoral head for total hip arthroplasty	Mobile bearing unicompartmental knee arthroplasty	300	Mobile bearing unicompartmental knee arthroplasty	Suction evacuator bovie	200	Standard bovie	Arthroplasty Attending	Yes	Recent Scientific Data from Meetings,Recent Data Published in Peer-Reviewed Literature,Promise of Improved Mid and Longer-term Outcomes (e.g. 5, 10+ Years)
100	447	True	Disposable Cement Gun	200	Disposable Cement Gun	One packet of antibiotic cement	100	One packet of antibiotic cement	Aquacel (silver impregnated) dressing	600	Aquacel (silver impregnated) dressing	Cerclage wire	500	Cerclage wire	Bipolar head for hip hemiarthroplasty	1000	Bipolar head for hip hemiarthroplasty	Cobalt-chrome femur cruciate-retaining component in total knee arthroplasty	1000	Cobalt-chrome femur cruciate-retaining component in total knee arthroplasty	Polyethylene total knee component, cross-linked with vitamin E	100	Polyethylene total knee component, cross-linked with vitamin E	32 mm Delta ceramic femoral head for total hip arthroplasty	400	32 mm Delta ceramic femoral head for total hip arthroplasty	Mobile bearing unicompartmental knee arthroplasty	500	Mobile bearing unicompartmental knee arthroplasty	Suction evacuator bovie	2000	Suction evacuator bovie	RN			No	I would have a conversation to make them aware of the difference but would not make any reccomendation
100	351	True	Disposable Cement Bowl	200	Disposable Cement Gun	One packet of antibiotic cement	150	One packet of plain cement	Aquacel (silver impregnated) dressing	150	Aquacel (silver impregnated) dressing	Cerclage cable	300	Cerclage cable	Bipolar head for hip hemiarthroplasty	400	Bipolar head for hip hemiarthroplasty	Oxinium femur cruciate-retaining component in total knee arthroplasty	1500	Cobalt-chrome femur cruciate-retaining component in total knee arthroplasty	Polyethylene total knee component, cross-linked with vitamin E	300	Polyethylene total knee component, cross-linked without vitamin E	32 mm Delta ceramic femoral head for total hip arthroplasty	350	32 mm Cobalt-chrome femoral head for total hip arthroplasty	Mobile bearing unicompartmental knee arthroplasty	1500	Fixed bearing unicompartmental knee arthroplasty	Suction evacuator bovie	250	Suction evacuator bovie	Non-Arthroplasty Attending
100	270	True	Disposable Cement Bowl	50	Disposable Cement Gun	One packet of antibiotic cement	200	One packet of antibiotic cement	Aquacel (silver impregnated) dressing	200	Aquacel (silver impregnated) dressing	Cerclage cable	400	Cerclage wire	Bipolar head for hip hemiarthroplasty	300	Unipolar head for hip hemiarthroplasty	Oxinium femur cruciate-retaining component in total knee arthroplasty	500	Cobalt-chrome femur cruciate-retaining component in total knee arthroplasty	Polyethylene total knee component, cross-linked with vitamin E	100	Polyethylene total knee component, cross-linked without vitamin E	32 mm Delta ceramic femoral head for total hip arthroplasty	500	32 mm Cobalt-chrome femoral head for total hip arthroplasty	Mobile bearing unicompartmental knee arthroplasty	300	Fixed bearing unicompartmental knee arthroplasty	Suction evacuator bovie	250	Standard bovie	Non-Arthroplasty Attending
100	293	True	Disposable Cement Gun	50	Disposable Cement Gun	One packet of antibiotic cement	300	One packet of antibiotic cement	Aquacel (silver impregnated) dressing	30	Aquacel (silver impregnated) dressing	Cerclage cable	100	Cerclage wire	Bipolar head for hip hemiarthroplasty	400	Bipolar head for hip hemiarthroplasty	Oxinium femur cruciate-retaining component in total knee arthroplasty	700	Oxinium femur cruciate-retaining component in total knee arthroplasty	Polyethylene total knee component, cross-linked with vitamin E	100	Polyethylene total knee component, cross-linked with vitamin E	32 mm Delta ceramic femoral head for total hip arthroplasty	200	32 mm Delta ceramic femoral head for total hip arthroplasty	Fixed bearing unicompartmental knee arthroplasty	400	Fixed bearing unicompartmental knee arthroplasty	Suction evacuator bovie	500	Suction evacuator bovie	PA/APRN			Yes
100	1281	True	Disposable Cement Gun	150	Disposable Cement Gun	One packet of antibiotic cement	60	One packet of antibiotic cement	Aquacel (silver impregnated) dressing	10	Aquacel (silver impregnated) dressing	Cerclage cable	200	Cerclage cable	Bipolar head for hip hemiarthroplasty	7000	Bipolar head for hip hemiarthroplasty	Oxinium femur cruciate-retaining component in total knee arthroplasty	3000	Oxinium femur cruciate-retaining component in total knee arthroplasty	Polyethylene total knee component, cross-linked with vitamin E	250	Polyethylene total knee component, cross-linked with vitamin E	32 mm Delta ceramic femoral head for total hip arthroplasty	500	32 mm Delta ceramic femoral head for total hip arthroplasty	Mobile bearing unicompartmental knee arthroplasty	1500	Mobile bearing unicompartmental knee arthroplasty	Suction evacuator bovie	60	Suction evacuator bovie	RN			Yes
100	439	True	Disposable Cement Gun	50	Disposable Cement Gun	One packet of antibiotic cement	150	One packet of plain cement	Aquacel (silver impregnated) dressing	25	Aquacel (silver impregnated) dressing	Cerclage cable	300	Cerclage cable	Bipolar head for hip hemiarthroplasty	500	Unipolar head for hip hemiarthroplasty	Oxinium femur cruciate-retaining component in total knee arthroplasty	800	Cobalt-chrome femur cruciate-retaining component in total knee arthroplasty	Polyethylene total knee component, cross-linked with vitamin E	200	Polyethylene total knee component, cross-linked with vitamin E	32 mm Delta ceramic femoral head for total hip arthroplasty	400	32 mm Delta ceramic femoral head for total hip arthroplasty	Mobile bearing unicompartmental knee arthroplasty	3000	Fixed bearing unicompartmental knee arthroplasty	Suction evacuator bovie	100	Standard bovie	Arthroplasty Attending	Yes	Recent Scientific Data from Meetings,Recent Data Published in Peer-Reviewed Literature,Promise of Improved Mid and Longer-term Outcomes (e.g. 5, 10+ Years)
100	871	True	Disposable Cement Gun	400	Disposable Cement Gun	One packet of antibiotic cement	100	One packet of antibiotic cement	Aquacel (silver impregnated) dressing	50	Aquacel (silver impregnated) dressing	Cerclage cable	100	Cerclage wire	Bipolar head for hip hemiarthroplasty	500	Bipolar head for hip hemiarthroplasty	Oxinium femur cruciate-retaining component in total knee arthroplasty	10000	Cobalt-chrome femur cruciate-retaining component in total knee arthroplasty	Polyethylene total knee component, cross-linked with vitamin E	300	Polyethylene total knee component, cross-linked with vitamin E	32 mm Delta ceramic femoral head for total hip arthroplasty	1000	32 mm Delta ceramic femoral head for total hip arthroplasty	Mobile bearing unicompartmental knee arthroplasty	5000	Mobile bearing unicompartmental knee arthroplasty	Suction evacuator bovie	700	Suction evacuator bovie	PA/APRN			No	At this point I don’t feel as though I’m knowledgeable enough about all the procedures/products to suggest which products should be used; but it’s certainly worth having a general conversation regarding reason for products they chose..
100	204	True	Disposable Cement Bowl	300	Disposable Cement Bowl	One packet of antibiotic cement	300	One packet of antibiotic cement	Aquacel (silver impregnated) dressing	500	Aquacel (silver impregnated) dressing	Cerclage cable	500	Cerclage wire	Bipolar head for hip hemiarthroplasty	5100	Unipolar head for hip hemiarthroplasty	Oxinium femur cruciate-retaining component in total knee arthroplasty	5000	Oxinium femur cruciate-retaining component in total knee arthroplasty	Polyethylene total knee component, cross-linked with vitamin E	5000	Polyethylene total knee component, cross-linked with vitamin E	32 mm Delta ceramic femoral head for total hip arthroplasty	5000	32 mm Delta ceramic femoral head for total hip arthroplasty	Mobile bearing unicompartmental knee arthroplasty	6000	Fixed bearing unicompartmental knee arthroplasty	Suction evacuator bovie	7000	Suction evacuator bovie	Non-Arthroplasty Attending
100	186	True	Disposable Cement Gun	1000	Disposable Cement Gun	One packet of antibiotic cement	300	One packet of antibiotic cement	Aquacel (silver impregnated) dressing	100	Aquacel (silver impregnated) dressing	Cerclage cable	250	Cerclage wire	Bipolar head for hip hemiarthroplasty	1200	Unipolar head for hip hemiarthroplasty	Oxinium femur cruciate-retaining component in total knee arthroplasty	1500	Cobalt-chrome femur cruciate-retaining component in total knee arthroplasty	Polyethylene total knee component, cross-linked with vitamin E	800	Polyethylene total knee component, cross-linked with vitamin E	32 mm Delta ceramic femoral head for total hip arthroplasty	800	32 mm Cobalt-chrome femoral head for total hip arthroplasty	Mobile bearing unicompartmental knee arthroplasty	2000	Mobile bearing unicompartmental knee arthroplasty	Suction evacuator bovie	1200	Suction evacuator bovie	Non-Arthroplasty Attending
100	391	True	Disposable Cement Gun	1000	Disposable Cement Gun	One packet of antibiotic cement	100	One packet of plain cement	Aquacel (silver impregnated) dressing	10	Island dressing	Cerclage cable	50	Cerclage cable	Bipolar head for hip hemiarthroplasty	500	Bipolar head for hip hemiarthroplasty	Oxinium femur cruciate-retaining component in total knee arthroplasty	1000	Oxinium femur cruciate-retaining component in total knee arthroplasty	Polyethylene total knee component, cross-linked with vitamin E	100	Polyethylene total knee component, cross-linked with vitamin E	32 mm Delta ceramic femoral head for total hip arthroplasty	100	32 mm Delta ceramic femoral head for total hip arthroplasty	Mobile bearing unicompartmental knee arthroplasty	200	Mobile bearing unicompartmental knee arthroplasty	Suction evacuator bovie	100	Suction evacuator bovie	Non-Arthroplasty Attending
100	296	True	Disposable Cement Gun	40	Disposable Cement Gun	One packet of antibiotic cement	250	One packet of plain cement	Aquacel (silver impregnated) dressing	20	Aquacel (silver impregnated) dressing	Cerclage cable	50	Cerclage cable	Bipolar head for hip hemiarthroplasty	250	Bipolar head for hip hemiarthroplasty	Oxinium femur cruciate-retaining component in total knee arthroplasty	1000	Cobalt-chrome femur cruciate-retaining component in total knee arthroplasty	Polyethylene total knee component, cross-linked with vitamin E	400	Polyethylene total knee component, cross-linked with vitamin E	32 mm Delta ceramic femoral head for total hip arthroplasty	500	32 mm Delta ceramic femoral head for total hip arthroplasty	Mobile bearing unicompartmental knee arthroplasty	350	Fixed bearing unicompartmental knee arthroplasty	Standard bovie	65	Standard bovie	Arthroplasty Attending	Yes	Cost of Device,Recent Data Published in Peer-Reviewed Literature,Promise of Improved Mid and Longer-term Outcomes (e.g. 5, 10+ Years)
100	211	True	Disposable Cement Bowl	100	Disposable Cement Gun	One packet of antibiotic cement	350	One packet of plain cement	Aquacel (silver impregnated) dressing	25	Aquacel (silver impregnated) dressing	Cerclage cable	10	Cerclage wire	Bipolar head for hip hemiarthroplasty	750	Bipolar head for hip hemiarthroplasty	Oxinium femur cruciate-retaining component in total knee arthroplasty	500	Oxinium femur cruciate-retaining component in total knee arthroplasty	Polyethylene total knee component, cross-linked with vitamin E	500	Polyethylene total knee component, cross-linked without vitamin E	32 mm Delta ceramic femoral head for total hip arthroplasty	500	32 mm Cobalt-chrome femoral head for total hip arthroplasty	Mobile bearing unicompartmental knee arthroplasty	500	Mobile bearing unicompartmental knee arthroplasty	Suction evacuator bovie	250	Standard bovie	Non-Arthroplasty Attending
100	498	True	Disposable Cement Bowl	50	Disposable Cement Gun	One packet of antibiotic cement	200	One packet of plain cement	Aquacel (silver impregnated) dressing	60	Aquacel (silver impregnated) dressing	Cerclage cable	200	Cerclage cable	Bipolar head for hip hemiarthroplasty	300	Unipolar head for hip hemiarthroplasty	Oxinium femur cruciate-retaining component in total knee arthroplasty	500	Cobalt-chrome femur cruciate-retaining component in total knee arthroplasty	Polyethylene total knee component, cross-linked with vitamin E	200	Polyethylene total knee component, cross-linked without vitamin E	32 mm Delta ceramic femoral head for total hip arthroplasty	0	32 mm Delta ceramic femoral head for total hip arthroplasty	Mobile bearing unicompartmental knee arthroplasty	1000	Fixed bearing unicompartmental knee arthroplasty	Suction evacuator bovie	250	Standard bovie	Arthroplasty Attending	Yes	Cost of Device,Familiarity with Company Portfolio,Trust of Company Reputation
100	8274	True	Disposable Cement Bowl	200	Disposable Cement Gun	One packet of antibiotic cement	500	One packet of plain cement	Aquacel (silver impregnated) dressing	100	Aquacel (silver impregnated) dressing	Cerclage cable	200	Cerclage wire	Bipolar head for hip hemiarthroplasty	1000	Unipolar head for hip hemiarthroplasty	Oxinium femur cruciate-retaining component in total knee arthroplasty	1500	Cobalt-chrome femur cruciate-retaining component in total knee arthroplasty	Polyethylene total knee component, cross-linked with vitamin E	800	Polyethylene total knee component, cross-linked without vitamin E	32 mm Delta ceramic femoral head for total hip arthroplasty	400	32 mm Delta ceramic femoral head for total hip arthroplasty	Mobile bearing unicompartmental knee arthroplasty	800	Mobile bearing unicompartmental knee arthroplasty	Suction evacuator bovie	200	Suction evacuator bovie	PA/APRN			Yes
100	183	True	Disposable Cement Gun	100	Disposable Cement Gun	One packet of antibiotic cement	200	One packet of plain cement	Aquacel (silver impregnated) dressing	500	Aquacel (silver impregnated) dressing	Cerclage cable	50	Cerclage wire	Bipolar head for hip hemiarthroplasty	300	Unipolar head for hip hemiarthroplasty	Oxinium femur cruciate-retaining component in total knee arthroplasty	200	Cobalt-chrome femur cruciate-retaining component in total knee arthroplasty	Polyethylene total knee component, cross-linked with vitamin E	300	Polyethylene total knee component, cross-linked with vitamin E	32 mm Cobalt-chrome femoral head for total hip arthroplasty	400	32 mm Delta ceramic femoral head for total hip arthroplasty	Mobile bearing unicompartmental knee arthroplasty	300	Fixed bearing unicompartmental knee arthroplasty	Suction evacuator bovie	500	Standard bovie	Non-Arthroplasty Attending
100	132	True	Disposable Cement Gun	50	Disposable Cement Bowl	One packet of antibiotic cement	20	One packet of antibiotic cement	Aquacel (silver impregnated) dressing	20	Aquacel (silver impregnated) dressing	Cerclage cable	20	Cerclage cable	Bipolar head for hip hemiarthroplasty	200	Bipolar head for hip hemiarthroplasty	Oxinium femur cruciate-retaining component in total knee arthroplasty	200	Oxinium femur cruciate-retaining component in total knee arthroplasty	Polyethylene total knee component, cross-linked with vitamin E	50	Polyethylene total knee component, cross-linked with vitamin E	32 mm Delta ceramic femoral head for total hip arthroplasty	200	32 mm Delta ceramic femoral head for total hip arthroplasty	Mobile bearing unicompartmental knee arthroplasty	500	Mobile bearing unicompartmental knee arthroplasty	Suction evacuator bovie	50	Suction evacuator bovie	PGY-5			Yes
100	534	True	Disposable Cement Gun	150	Disposable Cement Gun	One packet of antibiotic cement	175	One packet of antibiotic cement	Aquacel (silver impregnated) dressing	50	Aquacel (silver impregnated) dressing	Cerclage cable	400	Cerclage wire	Bipolar head for hip hemiarthroplasty	500	Unipolar head for hip hemiarthroplasty	Oxinium femur cruciate-retaining component in total knee arthroplasty	400	Cobalt-chrome femur cruciate-retaining component in total knee arthroplasty	Polyethylene total knee component, cross-linked with vitamin E	200	Polyethylene total knee component, cross-linked with vitamin E	32 mm Delta ceramic femoral head for total hip arthroplasty	400	32 mm Cobalt-chrome femoral head for total hip arthroplasty	Mobile bearing unicompartmental knee arthroplasty	600	Fixed bearing unicompartmental knee arthroplasty	Suction evacuator bovie	75	Standard bovie	Arthroplasty Attending	Yes	Cost of Device,Relationship with Vendor Representative,Familiarity with Company Portfolio
100	251	True	Disposable Cement Bowl	50	Disposable Cement Gun	One packet of antibiotic cement	75	One packet of antibiotic cement	Aquacel (silver impregnated) dressing	35	Aquacel (silver impregnated) dressing	Cerclage cable	25	Cerclage wire	Bipolar head for hip hemiarthroplasty	250	Bipolar head for hip hemiarthroplasty	Cobalt-chrome femur cruciate-retaining component in total knee arthroplasty	400	Cobalt-chrome femur cruciate-retaining component in total knee arthroplasty	Polyethylene total knee component, cross-linked with vitamin E	200	Polyethylene total knee component, cross-linked with vitamin E	32 mm Delta ceramic femoral head for total hip arthroplasty	350	32 mm Delta ceramic femoral head for total hip arthroplasty	Mobile bearing unicompartmental knee arthroplasty	500	Mobile bearing unicompartmental knee arthroplasty	Suction evacuator bovie	1000	Suction evacuator bovie	RN			Yes
100	176	True	Disposable Cement Gun	750	Disposable Cement Gun	One packet of antibiotic cement	250	One packet of antibiotic cement	Aquacel (silver impregnated) dressing	50	Aquacel (silver impregnated) dressing	Cerclage cable	100	Cerclage cable	Bipolar head for hip hemiarthroplasty	1500	Bipolar head for hip hemiarthroplasty	Oxinium femur cruciate-retaining component in total knee arthroplasty	2500	Oxinium femur cruciate-retaining component in total knee arthroplasty	Polyethylene total knee component, cross-linked with vitamin E	500	Polyethylene total knee component, cross-linked with vitamin E	32 mm Delta ceramic femoral head for total hip arthroplasty	1000	32 mm Delta ceramic femoral head for total hip arthroplasty	Mobile bearing unicompartmental knee arthroplasty	2000	Mobile bearing unicompartmental knee arthroplasty	Suction evacuator bovie	75	Suction evacuator bovie	Non-Arthroplasty Attending
100	818	True	Disposable Cement Gun	200	Disposable Cement Bowl	One packet of antibiotic cement	100	One packet of antibiotic cement	Aquacel (silver impregnated) dressing	80	Aquacel (silver impregnated) dressing	Cerclage cable	250	Cerclage cable	Bipolar head for hip hemiarthroplasty	800	Bipolar head for hip hemiarthroplasty	Oxinium femur cruciate-retaining component in total knee arthroplasty	800	Cobalt-chrome femur cruciate-retaining component in total knee arthroplasty	Polyethylene total knee component, cross-linked with vitamin E	300	Polyethylene total knee component, cross-linked with vitamin E	32 mm Delta ceramic femoral head for total hip arthroplasty	200	32 mm Delta ceramic femoral head for total hip arthroplasty	Mobile bearing unicompartmental knee arthroplasty	400	Mobile bearing unicompartmental knee arthroplasty	Suction evacuator bovie	700	Suction evacuator bovie	PGY-4			Yes
100	2297	True	Disposable Cement Gun	200	Disposable Cement Gun	One packet of antibiotic cement	200	One packet of antibiotic cement	Aquacel (silver impregnated) dressing	50	Island dressing	Cerclage cable	100	Cerclage wire	Bipolar head for hip hemiarthroplasty	500	Bipolar head for hip hemiarthroplasty	Oxinium femur cruciate-retaining component in total knee arthroplasty	5000	Oxinium femur cruciate-retaining component in total knee arthroplasty	Polyethylene total knee component, cross-linked with vitamin E	200	Polyethylene total knee component, cross-linked with vitamin E	32 mm Delta ceramic femoral head for total hip arthroplasty	200	32 mm Cobalt-chrome femoral head for total hip arthroplasty	Mobile bearing unicompartmental knee arthroplasty	500	Mobile bearing unicompartmental knee arthroplasty	Standard bovie	100	Suction evacuator bovie	RN			Yes
100	1935	True	Disposable Cement Bowl	250	Disposable Cement Gun	One packet of antibiotic cement	1500	One packet of antibiotic cement	Aquacel (silver impregnated) dressing	75	Aquacel (silver impregnated) dressing	Cerclage cable	250	Cerclage cable	Unipolar head for hip hemiarthroplasty	5000	Bipolar head for hip hemiarthroplasty	Cobalt-chrome femur cruciate-retaining component in total knee arthroplasty	5000	Cobalt-chrome femur cruciate-retaining component in total knee arthroplasty	Polyethylene total knee component, cross-linked with vitamin E	500	Polyethylene total knee component, cross-linked with vitamin E	32 mm Cobalt-chrome femoral head for total hip arthroplasty	2500	32 mm Cobalt-chrome femoral head for total hip arthroplasty	Mobile bearing unicompartmental knee arthroplasty	3000	Mobile bearing unicompartmental knee arthroplasty	Suction evacuator bovie	250	Suction evacuator bovie	RN			Yes
100	327	True	Disposable Cement Gun	50	Disposable Cement Gun	One packet of antibiotic cement	30	One packet of antibiotic cement	Aquacel (silver impregnated) dressing	40	Aquacel (silver impregnated) dressing	Cerclage cable	50	Cerclage cable	Bipolar head for hip hemiarthroplasty	100	Bipolar head for hip hemiarthroplasty	Oxinium femur cruciate-retaining component in total knee arthroplasty	200	Cobalt-chrome femur cruciate-retaining component in total knee arthroplasty	Polyethylene total knee component, cross-linked with vitamin E	75	Polyethylene total knee component, cross-linked without vitamin E	32 mm Delta ceramic femoral head for total hip arthroplasty	100	32 mm Cobalt-chrome femoral head for total hip arthroplasty	Mobile bearing unicompartmental knee arthroplasty	200	Mobile bearing unicompartmental knee arthroplasty	Suction evacuator bovie	100	Suction evacuator bovie	PA/APRN			Yes
100	356	True	Disposable Cement Gun	50	Disposable Cement Gun	One packet of antibiotic cement	50	One packet of antibiotic cement	Aquacel (silver impregnated) dressing	25	Aquacel (silver impregnated) dressing	Cerclage cable	75	Cerclage cable	Bipolar head for hip hemiarthroplasty	200	Unipolar head for hip hemiarthroplasty	Oxinium femur cruciate-retaining component in total knee arthroplasty	400	Cobalt-chrome femur cruciate-retaining component in total knee arthroplasty	Polyethylene total knee component, cross-linked with vitamin E	200	Polyethylene total knee component, cross-linked without vitamin E	32 mm Delta ceramic femoral head for total hip arthroplasty	200	32 mm Cobalt-chrome femoral head for total hip arthroplasty	Mobile bearing unicompartmental knee arthroplasty	200	Fixed bearing unicompartmental knee arthroplasty	Suction evacuator bovie	300	Suction evacuator bovie	Arthroplasty Attending	Yes	Recent Data Published in Peer-Reviewed Literature,Promise of Improved Mid and Longer-term Outcomes (e.g. 5, 10+ Years),Familiarity with Company Portfolio
100	143	True	Disposable Cement Gun	200	Disposable Cement Gun	One packet of antibiotic cement	400	One packet of antibiotic cement	Aquacel (silver impregnated) dressing	300	Aquacel (silver impregnated) dressing	Cerclage cable	300	Cerclage cable	Bipolar head for hip hemiarthroplasty	300	Bipolar head for hip hemiarthroplasty	Cobalt-chrome femur cruciate-retaining component in total knee arthroplasty	200	Cobalt-chrome femur cruciate-retaining component in total knee arthroplasty	Polyethylene total knee component, cross-linked with vitamin E	150	Polyethylene total knee component, cross-linked with vitamin E	32 mm Delta ceramic femoral head for total hip arthroplasty	300	32 mm Delta ceramic femoral head for total hip arthroplasty	Mobile bearing unicompartmental knee arthroplasty	200	Mobile bearing unicompartmental knee arthroplasty	Suction evacuator bovie	500	Suction evacuator bovie	PA/APRN			Yes
100	281	True	Disposable Cement Gun	250	Disposable Cement Gun	One packet of antibiotic cement	250	One packet of antibiotic cement	Aquacel (silver impregnated) dressing	200	Aquacel (silver impregnated) dressing	Cerclage cable	300	Cerclage cable	Bipolar head for hip hemiarthroplasty	500	Bipolar head for hip hemiarthroplasty	Oxinium femur cruciate-retaining component in total knee arthroplasty	500	Oxinium femur cruciate-retaining component in total knee arthroplasty	Polyethylene total knee component, cross-linked with vitamin E	150	Polyethylene total knee component, cross-linked with vitamin E	32 mm Delta ceramic femoral head for total hip arthroplasty	300	32 mm Delta ceramic femoral head for total hip arthroplasty	Mobile bearing unicompartmental knee arthroplasty	600	Mobile bearing unicompartmental knee arthroplasty	Suction evacuator bovie	80	Suction evacuator bovie	Non-Arthroplasty Attending
88	300	False	Disposable Cement Gun	15	Disposable Cement Gun	One packet of antibiotic cement	50	One packet of antibiotic cement	Aquacel (silver impregnated) dressing	5	Aquacel (silver impregnated) dressing	Cerclage cable	10	Cerclage wire	Bipolar head for hip hemiarthroplasty	100	Bipolar head for hip hemiarthroplasty	Cobalt-chrome femur cruciate-retaining component in total knee arthroplasty	100	Cobalt-chrome femur cruciate-retaining component in total knee arthroplasty	Polyethylene total knee component, cross-linked with vitamin E	50	Polyethylene total knee component, cross-linked with vitamin E	32 mm Cobalt-chrome femoral head for total hip arthroplasty	150	32 mm Cobalt-chrome femoral head for total hip arthroplasty	Mobile bearing unicompartmental knee arthroplasty	200	Mobile bearing unicompartmental knee arthroplasty	Suction evacuator bovie	50	Suction evacuator bovie	RN
100	207	True	Disposable Cement Gun	200	Disposable Cement Gun	One packet of antibiotic cement	400	One packet of antibiotic cement	Aquacel (silver impregnated) dressing	20	Aquacel (silver impregnated) dressing	Cerclage cable	50	Cerclage cable	Bipolar head for hip hemiarthroplasty	250	Bipolar head for hip hemiarthroplasty	Oxinium femur cruciate-retaining component in total knee arthroplasty	300	Oxinium femur cruciate-retaining component in total knee arthroplasty	Polyethylene total knee component, cross-linked with vitamin E	100	Polyethylene total knee component, cross-linked without vitamin E	32 mm Cobalt-chrome femoral head for total hip arthroplasty	200	32 mm Delta ceramic femoral head for total hip arthroplasty	Mobile bearing unicompartmental knee arthroplasty	300	Mobile bearing unicompartmental knee arthroplasty	Suction evacuator bovie	300	Standard bovie	PA/APRN			Yes
100	347	True	Disposable Cement Gun	100	Disposable Cement Gun	One packet of antibiotic cement	75	One packet of plain cement	Aquacel (silver impregnated) dressing	15	Aquacel (silver impregnated) dressing	Cerclage cable	75	Cerclage cable	Bipolar head for hip hemiarthroplasty	100	Unipolar head for hip hemiarthroplasty	Oxinium femur cruciate-retaining component in total knee arthroplasty	250	Cobalt-chrome femur cruciate-retaining component in total knee arthroplasty	Polyethylene total knee component, cross-linked with vitamin E	100	Polyethylene total knee component, cross-linked without vitamin E	32 mm Delta ceramic femoral head for total hip arthroplasty	150	32 mm Delta ceramic femoral head for total hip arthroplasty	Mobile bearing unicompartmental knee arthroplasty	375	Mobile bearing unicompartmental knee arthroplasty	Suction evacuator bovie	50	Suction evacuator bovie	PGY-5			Yes
100	293	True	Disposable Cement Gun	75	Disposable Cement Bowl	One packet of antibiotic cement	100	One packet of antibiotic cement	Aquacel (silver impregnated) dressing	40	Aquacel (silver impregnated) dressing	Cerclage cable	100	Cerclage wire	Bipolar head for hip hemiarthroplasty	1000	Unipolar head for hip hemiarthroplasty	Cobalt-chrome femur cruciate-retaining component in total knee arthroplasty	500	Cobalt-chrome femur cruciate-retaining component in total knee arthroplasty	Polyethylene total knee component, cross-linked with vitamin E	300	Polyethylene total knee component, cross-linked with vitamin E	32 mm Delta ceramic femoral head for total hip arthroplasty	300	32 mm Delta ceramic femoral head for total hip arthroplasty	Mobile bearing unicompartmental knee arthroplasty	400	Mobile bearing unicompartmental knee arthroplasty	Suction evacuator bovie	500	Suction evacuator bovie	PA/APRN			Yes
100	295	True	Disposable Cement Gun	100	Disposable Cement Gun	One packet of antibiotic cement	200	One packet of antibiotic cement	Aquacel (silver impregnated) dressing	50	Aquacel (silver impregnated) dressing	Cerclage cable	25	Cerclage cable	Bipolar head for hip hemiarthroplasty	250	Bipolar head for hip hemiarthroplasty	Cobalt-chrome femur cruciate-retaining component in total knee arthroplasty	200	Cobalt-chrome femur cruciate-retaining component in total knee arthroplasty	Polyethylene total knee component, cross-linked with vitamin E	50	Polyethylene total knee component, cross-linked without vitamin E	32 mm Cobalt-chrome femoral head for total hip arthroplasty	100	32 mm Cobalt-chrome femoral head for total hip arthroplasty	Mobile bearing unicompartmental knee arthroplasty	200	Mobile bearing unicompartmental knee arthroplasty	Suction evacuator bovie	250	Standard bovie	PA/APRN			Yes
100	370	True	Disposable Cement Gun	300	Disposable Cement Gun	One packet of antibiotic cement	300	One packet of antibiotic cement	Aquacel (silver impregnated) dressing	300	Aquacel (silver impregnated) dressing	Cerclage cable	500	Cerclage wire	Bipolar head for hip hemiarthroplasty	1000	Unipolar head for hip hemiarthroplasty	Oxinium femur cruciate-retaining component in total knee arthroplasty	2000	Cobalt-chrome femur cruciate-retaining component in total knee arthroplasty	Polyethylene total knee component, cross-linked with vitamin E	500	Polyethylene total knee component, cross-linked with vitamin E	32 mm Delta ceramic femoral head for total hip arthroplasty	500	32 mm Cobalt-chrome femoral head for total hip arthroplasty	Fixed bearing unicompartmental knee arthroplasty	500	Fixed bearing unicompartmental knee arthroplasty	Suction evacuator bovie	200	Suction evacuator bovie	Fellow			No	Surgeon preference and familiarity to the implants may affect the clinical outcome
100	220	True	Disposable Cement Bowl	250	Disposable Cement Gun	One packet of antibiotic cement	500	One packet of antibiotic cement	Aquacel (silver impregnated) dressing	500	Aquacel (silver impregnated) dressing	Cerclage cable	500	Cerclage cable	Bipolar head for hip hemiarthroplasty	2000	Unipolar head for hip hemiarthroplasty	Oxinium femur cruciate-retaining component in total knee arthroplasty	5000	Oxinium femur cruciate-retaining component in total knee arthroplasty	Polyethylene total knee component, cross-linked with vitamin E	1000	Polyethylene total knee component, cross-linked without vitamin E	32 mm Delta ceramic femoral head for total hip arthroplasty	2000	32 mm Delta ceramic femoral head for total hip arthroplasty	Mobile bearing unicompartmental knee arthroplasty	5000	Mobile bearing unicompartmental knee arthroplasty	Suction evacuator bovie	2000	Suction evacuator bovie	PA/APRN			Yes
100	423	True	Disposable Cement Bowl	200	Disposable Cement Bowl	One packet of antibiotic cement	1000	One packet of plain cement	Aquacel (silver impregnated) dressing	40	Aquacel (silver impregnated) dressing	Cerclage cable	150	Cerclage wire	Bipolar head for hip hemiarthroplasty	1000	Bipolar head for hip hemiarthroplasty	Oxinium femur cruciate-retaining component in total knee arthroplasty	3500	Cobalt-chrome femur cruciate-retaining component in total knee arthroplasty	Polyethylene total knee component, cross-linked with vitamin E	2500	Polyethylene total knee component, cross-linked without vitamin E	32 mm Cobalt-chrome femoral head for total hip arthroplasty	3000	32 mm Delta ceramic femoral head for total hip arthroplasty	Mobile bearing unicompartmental knee arthroplasty	2500	Fixed bearing unicompartmental knee arthroplasty	Suction evacuator bovie	2000	Suction evacuator bovie	PA/APRN			Yes
100	238	True	Disposable Cement Bowl	200	Disposable Cement Bowl	One packet of antibiotic cement	450	One packet of antibiotic cement	Aquacel (silver impregnated) dressing	26	Aquacel (silver impregnated) dressing	Cerclage cable	56	Cerclage cable	Bipolar head for hip hemiarthroplasty	300	Bipolar head for hip hemiarthroplasty	Oxinium femur cruciate-retaining component in total knee arthroplasty	400	Oxinium femur cruciate-retaining component in total knee arthroplasty	Polyethylene total knee component, cross-linked with vitamin E	50	Polyethylene total knee component, cross-linked with vitamin E	32 mm Cobalt-chrome femoral head for total hip arthroplasty	100	32 mm Cobalt-chrome femoral head for total hip arthroplasty	Mobile bearing unicompartmental knee arthroplasty	300	Mobile bearing unicompartmental knee arthroplasty	Suction evacuator bovie	400	Suction evacuator bovie	PA/APRN			Yes
100	247	True	Disposable Cement Bowl	50	Disposable Cement Bowl	One packet of antibiotic cement	200	One packet of plain cement	Aquacel (silver impregnated) dressing	30	Aquacel (silver impregnated) dressing	Cerclage cable	40	Cerclage cable	Bipolar head for hip hemiarthroplasty	400	Bipolar head for hip hemiarthroplasty	Oxinium femur cruciate-retaining component in total knee arthroplasty	300	Oxinium femur cruciate-retaining component in total knee arthroplasty	Polyethylene total knee component, cross-linked with vitamin E	40	Polyethylene total knee component, cross-linked without vitamin E	32 mm Cobalt-chrome femoral head for total hip arthroplasty	400	32 mm Delta ceramic femoral head for total hip arthroplasty	Mobile bearing unicompartmental knee arthroplasty	300	Fixed bearing unicompartmental knee arthroplasty	Suction evacuator bovie	1000	Standard bovie	PGY-5			Yes
100	331	True	Disposable Cement Gun	250	Disposable Cement Gun	One packet of antibiotic cement	500	One packet of plain cement	Aquacel (silver impregnated) dressing	150	Aquacel (silver impregnated) dressing	Cerclage cable	1000	Cerclage wire	Unipolar head for hip hemiarthroplasty	2500	Unipolar head for hip hemiarthroplasty	Oxinium femur cruciate-retaining component in total knee arthroplasty	3000	Oxinium femur cruciate-retaining component in total knee arthroplasty	Polyethylene total knee component, cross-linked with vitamin E	1000	Polyethylene total knee component, cross-linked with vitamin E	32 mm Cobalt-chrome femoral head for total hip arthroplasty	2000	32 mm Delta ceramic femoral head for total hip arthroplasty	Mobile bearing unicompartmental knee arthroplasty	1000	Mobile bearing unicompartmental knee arthroplasty	Suction evacuator bovie	500	Suction evacuator bovie	RN			Yes
100	308	True	Disposable Cement Bowl	100	Disposable Cement Bowl	One packet of antibiotic cement	75	One packet of antibiotic cement	Aquacel (silver impregnated) dressing	150	Island dressing	Cerclage cable	500	Cerclage cable	Bipolar head for hip hemiarthroplasty	750	Bipolar head for hip hemiarthroplasty	Oxinium femur cruciate-retaining component in total knee arthroplasty	750	Cobalt-chrome femur cruciate-retaining component in total knee arthroplasty	Polyethylene total knee component, cross-linked without vitamin E	500	Polyethylene total knee component, cross-linked without vitamin E	32 mm Delta ceramic femoral head for total hip arthroplasty	300	32 mm Cobalt-chrome femoral head for total hip arthroplasty	Mobile bearing unicompartmental knee arthroplasty	300	Fixed bearing unicompartmental knee arthroplasty	Suction evacuator bovie	1200	Suction evacuator bovie	Non-Arthroplasty Attending
100	208	True	Disposable Cement Gun	100	Disposable Cement Gun	One packet of antibiotic cement	250	One packet of antibiotic cement	Aquacel (silver impregnated) dressing	500	Aquacel (silver impregnated) dressing	Cerclage cable	1500	Cerclage cable	Bipolar head for hip hemiarthroplasty	500	Bipolar head for hip hemiarthroplasty	Oxinium femur cruciate-retaining component in total knee arthroplasty	1500	Oxinium femur cruciate-retaining component in total knee arthroplasty	Polyethylene total knee component, cross-linked with vitamin E	500	Polyethylene total knee component, cross-linked with vitamin E	32 mm Delta ceramic femoral head for total hip arthroplasty	1000	32 mm Delta ceramic femoral head for total hip arthroplasty	Mobile bearing unicompartmental knee arthroplasty	1500	Mobile bearing unicompartmental knee arthroplasty	Suction evacuator bovie	5000	Suction evacuator bovie	Non-Arthroplasty Attending
100	421	True	Disposable Cement Bowl	100	Disposable Cement Gun	One packet of antibiotic cement	400	One packet of antibiotic cement	Aquacel (silver impregnated) dressing	50	Aquacel (silver impregnated) dressing	Cerclage cable	150	Cerclage cable	Bipolar head for hip hemiarthroplasty	400	Unipolar head for hip hemiarthroplasty	Oxinium femur cruciate-retaining component in total knee arthroplasty	1000	Cobalt-chrome femur cruciate-retaining component in total knee arthroplasty	Polyethylene total knee component, cross-linked with vitamin E	750	Polyethylene total knee component, cross-linked without vitamin E	32 mm Delta ceramic femoral head for total hip arthroplasty	1000	32 mm Delta ceramic femoral head for total hip arthroplasty	Mobile bearing unicompartmental knee arthroplasty	500	Fixed bearing unicompartmental knee arthroplasty	Suction evacuator bovie	300	Standard bovie	Arthroplasty Attending	Yes	Cost of Device,Recent Data Published in Peer-Reviewed Literature,Promise of Improved Mid and Longer-term Outcomes (e.g. 5, 10+ Years)
100	171	True	Disposable Cement Gun	1000	Disposable Cement Bowl	One packet of antibiotic cement	200	One packet of antibiotic cement	Aquacel (silver impregnated) dressing	50	Island dressing	Cerclage cable	700	Cerclage wire	Bipolar head for hip hemiarthroplasty	1000	Bipolar head for hip hemiarthroplasty	Oxinium femur cruciate-retaining component in total knee arthroplasty	2000	Cobalt-chrome femur cruciate-retaining component in total knee arthroplasty	Polyethylene total knee component, cross-linked with vitamin E	1000	Polyethylene total knee component, cross-linked with vitamin E	32 mm Delta ceramic femoral head for total hip arthroplasty	800	32 mm Cobalt-chrome femoral head for total hip arthroplasty	Mobile bearing unicompartmental knee arthroplasty	1000	Fixed bearing unicompartmental knee arthroplasty	Suction evacuator bovie	100	Suction evacuator bovie	Non-Arthroplasty Attending
100	476	True	Disposable Cement Bowl	200	Disposable Cement Gun	One packet of antibiotic cement	300	One packet of antibiotic cement	Aquacel (silver impregnated) dressing	25	Aquacel (silver impregnated) dressing	Cerclage cable	200	Cerclage cable	Bipolar head for hip hemiarthroplasty	1000	Bipolar head for hip hemiarthroplasty	Cobalt-chrome femur cruciate-retaining component in total knee arthroplasty	1000	Cobalt-chrome femur cruciate-retaining component in total knee arthroplasty	Polyethylene total knee component, cross-linked with vitamin E	300	Polyethylene total knee component, cross-linked with vitamin E	32 mm Cobalt-chrome femoral head for total hip arthroplasty	500	32 mm Cobalt-chrome femoral head for total hip arthroplasty	Mobile bearing unicompartmental knee arthroplasty	1000	Mobile bearing unicompartmental knee arthroplasty	Suction evacuator bovie	500	Suction evacuator bovie	RN			Yes
100	85847	True	Disposable Cement Bowl	200	Disposable Cement Gun	One packet of antibiotic cement	250	One packet of antibiotic cement	Aquacel (silver impregnated) dressing	50	Aquacel (silver impregnated) dressing	Cerclage cable	50	Cerclage cable	Bipolar head for hip hemiarthroplasty	100	Unipolar head for hip hemiarthroplasty	Oxinium femur cruciate-retaining component in total knee arthroplasty	200	Cobalt-chrome femur cruciate-retaining component in total knee arthroplasty	Polyethylene total knee component, cross-linked with vitamin E	50	Polyethylene total knee component, cross-linked with vitamin E	32 mm Cobalt-chrome femoral head for total hip arthroplasty	50	32 mm Delta ceramic femoral head for total hip arthroplasty	Mobile bearing unicompartmental knee arthroplasty	100	Mobile bearing unicompartmental knee arthroplasty	Suction evacuator bovie	300	Suction evacuator bovie	RN			Yes
100	472	True	Disposable Cement Bowl	100	Disposable Cement Bowl	One packet of antibiotic cement	100	One packet of antibiotic cement	Aquacel (silver impregnated) dressing	20	Aquacel (silver impregnated) dressing	Cerclage cable	200	Cerclage cable	Bipolar head for hip hemiarthroplasty	800	Bipolar head for hip hemiarthroplasty	Oxinium femur cruciate-retaining component in total knee arthroplasty	1000	Oxinium femur cruciate-retaining component in total knee arthroplasty	Polyethylene total knee component, cross-linked with vitamin E	200	Polyethylene total knee component, cross-linked with vitamin E	32 mm Delta ceramic femoral head for total hip arthroplasty	1000	32 mm Delta ceramic femoral head for total hip arthroplasty	Mobile bearing unicompartmental knee arthroplasty	1500	Mobile bearing unicompartmental knee arthroplasty	Suction evacuator bovie	100	Suction evacuator bovie	Arthroplasty Attending	Yes	Cost of Device,Recent Scientific Data from Meetings,Promise of Improved Mid and Longer-term Outcomes (e.g. 5, 10+ Years)
100	667	True	Disposable Cement Gun	1000	Disposable Cement Gun	One packet of antibiotic cement	500	One packet of antibiotic cement	Aquacel (silver impregnated) dressing	25	Island dressing	Cerclage wire	500	Cerclage wire	Bipolar head for hip hemiarthroplasty	1000	Bipolar head for hip hemiarthroplasty	Oxinium femur cruciate-retaining component in total knee arthroplasty	1000	Oxinium femur cruciate-retaining component in total knee arthroplasty	Polyethylene total knee component, cross-linked with vitamin E	500	Polyethylene total knee component, cross-linked without vitamin E	32 mm Delta ceramic femoral head for total hip arthroplasty	1000	32 mm Cobalt-chrome femoral head for total hip arthroplasty	Mobile bearing unicompartmental knee arthroplasty	1000	Mobile bearing unicompartmental knee arthroplasty	Suction evacuator bovie	1000	Suction evacuator bovie	RN			Yes
100	656	True	Disposable Cement Bowl	200	Disposable Cement Gun	One packet of antibiotic cement	500	One packet of plain cement	Aquacel (silver impregnated) dressing	20	Aquacel (silver impregnated) dressing	Cerclage cable	100	Cerclage cable	Bipolar head for hip hemiarthroplasty	1000	Bipolar head for hip hemiarthroplasty	Oxinium femur cruciate-retaining component in total knee arthroplasty	1000	Cobalt-chrome femur cruciate-retaining component in total knee arthroplasty	Polyethylene total knee component, cross-linked with vitamin E	500	Polyethylene total knee component, cross-linked without vitamin E	32 mm Delta ceramic femoral head for total hip arthroplasty	1000	32 mm Delta ceramic femoral head for total hip arthroplasty	Mobile bearing unicompartmental knee arthroplasty	1000	Fixed bearing unicompartmental knee arthroplasty	Suction evacuator bovie	100	Standard bovie	Arthroplasty Attending	Yes	Recent Scientific Data from Meetings,Recent Data Published in Peer-Reviewed Literature,Promise of Improved Mid and Longer-term Outcomes (e.g. 5, 10+ Years)
